# Supplementary material for: [2,6-Bis(p-tol­ylimino­meth­yl)pyridine-κ3 N,N′,N′′]dichloridocopper(II)
Source: Acta Crystallogr Sect E Struct Rep Online. 2010 Sep 25;66(Pt 10):m1297. doi: 10.1107/S1600536810037025 (PMC2983193; doi:10.1107/S1600536810037025)
Supplement: Supplementary file 1 [file e-66-m1297-sup1.cif]

##############################################################################
###                                                                        ###
###        Electronic paper (Acta Crystallographica Section E)             ###
###                                                                        ###
##############################################################################
#                                                                            #
# This CIF contains the data in a paper accepted for publication in Acta     #
# Crystallographica Section E. It conforms to the requirements of Notes      #
# for Authors for Section E, and has been peer reviewed under the auspices   #
# of the IUCr Commission on Journals.                                        #
#                                                                            #
# Full details of the Crystallographic Information File format               #
# are given in the paper "The Crystallographic Information File (CIF):       #
# a New Standard Archive File for Crystallography" by S. R. Hall, F. H.      #
# Allen and I. D. Brown [Acta Cryst. (1991), A47, 655-685].                  #
#                                                                            #
# The current version of the core CIF dictionary is obtainable from          #
# ftp://ftp.iucr.org/pub/cif_core.dic. The current version number is 2.4.    #
#                                                                            #
# Software is freely available for graphical display of the structure(s) in  #
# this CIF.  For information consult the CIF home page http://www.iucr.org/  #
# cif/home.html                                                              #
#                                                                            #
# This file may be used for bona fide research purposes within the           #
# scientific community so long as proper attribution is given to the journal # 
# article from which it was obtained.                                        #
#                                                                            #
##############################################################################
                                             
data_global
_audit_creation_method     SHELXL-97
_journal_date_recd_electronic     2010-09-15
_journal_date_accepted     2010-09-16
_journal_name_full     'Acta Crystallographica, Section E'
_journal_year     2010
_journal_volume     66
_journal_issue     10
_journal_page_first     m1297
_journal_page_last     m1297
_journal_paper_category     QM
_journal_coeditor_code     XU5030
_publ_contact_author
;
     Dr. Seik Weng Ng
     Department of Chemistry
     University of Malaya
     50603 Kuala Lumpur
     Malaysia
;
_publ_contact_author_email     seikweng@um.edu.my
_publ_contact_author_fax     '03 7967 4193'
_publ_contact_author_phone     '03 7967 6778'
_publ_section_title
;\
[2,6-Bis(<i>p</i>-tolyliminomethyl)pyridine-\k^3^<i>N</i>,<i>N</i>',\
<i>N</i>'']dichloridocopper(II)
;
loop_
    _publ_author_name
    _publ_author_address
    'Li, Xiao-Ping'
;
     Department of Chemistry
     Shaanxi Key Laboratory for Physico-Inorganic Chemistry
     Northwest University
     Xi'an 710069
     People's Republic of China
;
    'Zhao, Jian-She'
;
     Department of Chemistry
     Shaanxi Key Laboratory for Physico-Inorganic Chemistry
     Northwest University
     Xi'an 710069
     People's Republic of China
;
    'Ng, Seik Weng'
;
     Department of Chemistry
     University of Malaya
     50603 Kuala Lumpur
     Malaysia
;
_publ_section_synopsis     .
data_I
_audit_creation_method     SHELXL-97
_chemical_name_systematic
;
[2,6-Bis(<i>p</i>-tolyliminomethyl)pyridine-
\k^3^<i>N</i>,<i>N</i>',<i>N</i>'']dichloridocopper(II)
;
_chemical_name_common     ?
_chemical_formula_moiety     'C21 H19 Cl2 Cu N3'
_chemical_formula_sum     'C21 H19 Cl2 Cu N3'
_chemical_formula_iupac     '[Cu Cl2 (C21 H19 N3)]'
_chemical_formula_weight     447.83
_chemical_melting_point     ?
_symmetry_cell_setting     orthorhombic
_symmetry_space_group_name_H-M     'F d d 2'
_symmetry_space_group_name_Hall     'F 2 -2d'
loop_
    _symmetry_equiv_pos_as_xyz
    'x, y, z'
    '-x, -y, z'
    'x+1/4, -y+1/4, z+1/4'
    '-x+1/4, y+1/4, z+1/4'
    'x, y+1/2, z+1/2'
    '-x, -y+1/2, z+1/2'
    'x+1/4, -y+3/4, z+3/4'
    '-x+1/4, y+3/4, z+3/4'
    'x+1/2, y, z+1/2'
    '-x+1/2, -y, z+1/2'
    'x+3/4, -y+1/4, z+3/4'
    '-x+3/4, y+1/4, z+3/4'
    'x+1/2, y+1/2, z'
    '-x+1/2, -y+1/2, z'
    'x+3/4, -y+3/4, z+1/4'
    '-x+3/4, y+3/4, z+1/4'
_cell_length_a     11.5220(13)
_cell_length_b     35.522(4)
_cell_length_c     9.3270(10)
_cell_angle_alpha     90.00
_cell_angle_beta     90.00
_cell_angle_gamma     90.00
_cell_volume     3817.4(7)
_cell_formula_units_Z     8
_cell_measurement_reflns_used     2394
_cell_measurement_theta_min     2.3
_cell_measurement_theta_max     26.1
_cell_measurement_temperature     100(2)
_exptl_crystal_description     Prism
_exptl_crystal_colour     Orange
_exptl_crystal_size_max     0.36
_exptl_crystal_size_mid     0.12
_exptl_crystal_size_min     0.02
_exptl_crystal_density_diffrn     1.558
_exptl_crystal_density_meas     ?
_exptl_crystal_density_method     'not measured'
_exptl_crystal_F_000     1832
_exptl_absorpt_coefficient_mu     1.435
_exptl_absorpt_correction_type     multi-scan
_exptl_absorpt_process_details     '(SADABS; Sheldrick, 1996)'
_exptl_absorpt_correction_T_min     0.6261
_exptl_absorpt_correction_T_max     0.9719
_diffrn_ambient_temperature     100(2)
_diffrn_radiation_type     MoK\a
_diffrn_radiation_wavelength     0.71073
_diffrn_radiation_source     'fine-focus sealed tube'
_diffrn_radiation_monochromator     graphite
_diffrn_measurement_device_type     'Bruker SMART APEX'
_diffrn_measurement_method     '\w scans'
_diffrn_detector_area_resol_mean     ?
_diffrn_reflns_number     8753
_diffrn_reflns_av_R_equivalents     0.0496
_diffrn_reflns_av_sigmaI/netI     0.0459
_diffrn_reflns_theta_min     2.29
_diffrn_reflns_theta_max     27.49
_diffrn_reflns_theta_full     27.49
_diffrn_measured_fraction_theta_max     1.000
_diffrn_measured_fraction_theta_full     1.000
_diffrn_reflns_limit_h_min     -13
_diffrn_reflns_limit_h_max     14
_diffrn_reflns_limit_k_min     -46
_diffrn_reflns_limit_k_max     46
_diffrn_reflns_limit_l_min     -12
_diffrn_reflns_limit_l_max     12
_diffrn_standards_number     0
_diffrn_standards_interval_count     0
_diffrn_standards_interval_time     0
_diffrn_standards_decay_%     0
_reflns_number_total     2190
_reflns_number_gt     2023
_reflns_threshold_expression     I>2\s(I)
_refine_ls_structure_factor_coef     Fsqd
_refine_ls_matrix_type     full
_refine_ls_R_factor_all     0.0340
_refine_ls_R_factor_gt     0.0304
_refine_ls_wR_factor_gt     0.0680
_refine_ls_wR_factor_ref     0.0698
_refine_ls_goodness_of_fit_ref     1.043
_refine_ls_restrained_S_all     1.043
_refine_ls_number_reflns     2190
_refine_ls_number_parameters     125
_refine_ls_number_restraints     1
_refine_ls_hydrogen_treatment     constr
_refine_ls_weighting_scheme     calc
_refine_ls_weighting_details
                 'calc w=1/[\s^2^(Fo^2^)+(0.0349P)^2^] where P=(Fo^2^+2Fc^2^)/3'
_atom_sites_solution_hydrogens     geom
_atom_sites_solution_primary     direct
_atom_sites_solution_secondary     difmap
_refine_ls_shift/su_max     0.001
_refine_ls_shift/su_mean     0.001
_refine_diff_density_max     0.290
_refine_diff_density_min     -0.303
_refine_ls_extinction_method     none
_refine_ls_extinction_coef     ?
_refine_ls_abs_structure_details     'Flack (1983), 858 Friedel pairs'
_refine_ls_abs_structure_Flack     0.014(14)
loop_
    _atom_type_symbol
    _atom_type_description
    _atom_type_scat_dispersion_real
    _atom_type_scat_dispersion_imag
    _atom_type_scat_source
    'C' 'C' 0.0033 0.0016
                         'International Tables Vol C Tables 4.2.6.8 and 6.1.1.4'
    'H' 'H' 0.0000 0.0000
                         'International Tables Vol C Tables 4.2.6.8 and 6.1.1.4'
    'N' 'N' 0.0061 0.0033
                         'International Tables Vol C Tables 4.2.6.8 and 6.1.1.4'
    'Cl' 'Cl' 0.1484 0.1585
                         'International Tables Vol C Tables 4.2.6.8 and 6.1.1.4'
    'Cu' 'Cu' 0.3201 1.2651
                         'International Tables Vol C Tables 4.2.6.8 and 6.1.1.4'
_computing_data_collection     'APEX2 (Bruker, 2009)'
_computing_cell_refinement     'SAINT (Bruker, 2009)'
_computing_data_reduction     'SAINT (Bruker, 2009)'
_computing_structure_solution     'SHELXS97 (Sheldrick, 2008)'
_computing_structure_refinement     'SHELXL97 (Sheldrick, 2008)'
_computing_molecular_graphics     'X-SEED (Barbour, 2001)'
_computing_publication_material     'publCIF (Westrip, 2010)'
loop_
    _atom_site_type_symbol
    _atom_site_label
    _atom_site_fract_x
    _atom_site_fract_y
    _atom_site_fract_z
    _atom_site_U_iso_or_equiv
    _atom_site_adp_type
    _atom_site_calc_flag
    _atom_site_refinement_flags
    _atom_site_occupancy
    _atom_site_disorder_assembly
    _atom_site_disorder_group
    Cu Cu1 1.0000 0.5000 0.50991(4) 0.01349(12) Uani d S 1 . .
    Cl Cl1 0.90550(6) 0.543930(17) 0.36785(8) 0.01783(15) Uani d . 1 . .
    N N1 1.0000 0.5000 0.7209(3) 0.0136(7) Uani d S 1 . .
    N N2 0.8670(2) 0.46146(6) 0.5570(2) 0.0137(5) Uani d . 1 . .
    C C1 1.0000 0.5000 1.0139(7) 0.0233(8) Uani d S 1 . .
    H H1 1.0000 0.5000 1.1158 0.028 Uiso calc SR 1 . .
    C C2 0.9203(3) 0.47824(8) 0.9392(3) 0.0197(6) Uani d . 1 . .
    H H2 0.8648 0.4634 0.9889 0.024 Uiso calc R 1 . .
    C C3 0.9231(2) 0.47860(7) 0.7896(3) 0.0148(6) Uani d . 1 . .
    C C4 0.8502(3) 0.45700(8) 0.6925(3) 0.0159(6) Uani d . 1 . .
    H H4 0.7924 0.4403 0.7276 0.019 Uiso calc R 1 . .
    C C5 0.8043(2) 0.43861(7) 0.4590(3) 0.0146(5) Uani d . 1 . .
    C C6 0.7745(2) 0.45364(7) 0.3259(3) 0.0162(6) Uani d . 1 . .
    H H6 0.7996 0.4782 0.3003 0.019 Uiso calc R 1 . .
    C C7 0.7085(2) 0.43273(7) 0.2314(3) 0.0155(6) Uani d . 1 . .
    H H7 0.6854 0.4436 0.1429 0.019 Uiso calc R 1 . .
    C C8 0.6752(2) 0.39602(7) 0.2636(3) 0.0184(6) Uani d . 1 . .
    C C9 0.7099(3) 0.38078(8) 0.3943(3) 0.0220(6) Uani d . 1 . .
    H H9 0.6893 0.3556 0.4171 0.026 Uiso calc R 1 . .
    C C10 0.7736(2) 0.40150(8) 0.4910(3) 0.0195(6) Uani d . 1 . .
    H H10 0.7966 0.3906 0.5796 0.023 Uiso calc R 1 . .
    C C11 0.6078(3) 0.37314(8) 0.1571(3) 0.0233(6) Uani d . 1 . .
    H H11A 0.5523 0.3571 0.2079 0.035 Uiso calc R 1 . .
    H H11B 0.6613 0.3574 0.1017 0.035 Uiso calc R 1 . .
    H H11C 0.5659 0.3900 0.0921 0.035 Uiso calc R 1 . .
loop_
    _atom_site_aniso_label
    _atom_site_aniso_U_11
    _atom_site_aniso_U_22
    _atom_site_aniso_U_33
    _atom_site_aniso_U_12
    _atom_site_aniso_U_13
    _atom_site_aniso_U_23
    Cu1 0.0124(2) 0.0191(2) 0.0089(2) -0.00124(19) 0.000 0.000
    Cl1 0.0175(3) 0.0185(3) 0.0175(3) 0.0010(3) -0.0038(3) 0.0027(3)
    N1 0.0098(15) 0.0178(15) 0.0131(17) 0.0039(13) 0.000 0.000
    N2 0.0135(12) 0.0152(11) 0.0124(11) 0.0023(9) 0.0014(9) 0.0001(8)
    C1 0.031(2) 0.0271(18) 0.0118(18) 0.000(2) 0.000 0.000
    C2 0.0255(16) 0.0207(15) 0.0129(14) 0.0006(11) 0.0038(11) -0.0004(11)
    C3 0.0139(14) 0.0179(13) 0.0124(16) 0.0031(10) 0.0043(11) 0.0007(10)
    C4 0.0180(15) 0.0165(13) 0.0133(14) 0.0010(11) 0.0023(11) 0.0002(11)
    C5 0.0134(13) 0.0177(13) 0.0126(13) -0.0007(11) 0.0018(11) -0.0017(10)
    C6 0.0166(13) 0.0152(12) 0.0168(14) 0.0013(11) 0.0016(11) 0.0001(11)
    C7 0.0158(13) 0.0211(13) 0.0095(14) 0.0048(11) 0.0007(10) -0.0007(10)
    C8 0.0153(13) 0.0215(13) 0.0183(14) -0.0026(10) 0.0005(14) -0.0032(13)
    C9 0.0271(15) 0.0187(14) 0.0201(16) -0.0057(11) 0.0014(13) 0.0012(11)
    C10 0.0212(15) 0.0196(13) 0.0177(16) -0.0026(10) -0.0009(12) 0.0043(12)
    C11 0.0252(16) 0.0243(15) 0.0203(16) -0.0069(13) -0.0020(12) -0.0011(12)
loop_
    _geom_bond_atom_site_label_1
    _geom_bond_atom_site_label_2
    _geom_bond_site_symmetry_2
    _geom_bond_distance
    _geom_bond_publ_flag
    Cu1 N1 . 1.968(3) y
    Cu1 N2 2_765 2.101(2) ?
    Cu1 N2 . 2.101(2) y
    Cu1 Cl1 . 2.3187(7) y
    Cu1 Cl1 2_765 2.3187(7) ?
    N1 C3 2_765 1.332(3) ?
    N1 C3 . 1.332(3) ?
    N2 C4 . 1.288(3) ?
    N2 C5 . 1.421(4) ?
    C1 C2 2_765 1.388(5) ?
    C1 C2 . 1.388(5) ?
    C1 H1 . 0.9500 ?
    C2 C3 . 1.396(3) ?
    C2 H2 . 0.9500 ?
    C3 C4 . 1.454(4) ?
    C4 H4 . 0.9500 ?
    C5 C6 . 1.394(4) ?
    C5 C10 . 1.397(4) ?
    C6 C7 . 1.381(4) ?
    C6 H6 . 0.9500 ?
    C7 C8 . 1.392(4) ?
    C7 H7 . 0.9500 ?
    C8 C9 . 1.392(4) ?
    C8 C11 . 1.500(4) ?
    C9 C10 . 1.377(4) ?
    C9 H9 . 0.9500 ?
    C10 H10 . 0.9500 ?
    C11 H11A . 0.9800 ?
    C11 H11B . 0.9800 ?
    C11 H11C . 0.9800 ?
loop_
    _geom_angle_atom_site_label_1
    _geom_angle_atom_site_label_2
    _geom_angle_atom_site_label_3
    _geom_angle_site_symmetry_1
    _geom_angle_site_symmetry_3
    _geom_angle
    _geom_angle_publ_flag
    N1 Cu1 N2 . 2_765 77.92(7) ?
    N1 Cu1 N2 . . 77.92(7) ?
    N2 Cu1 N2 2_765 . 155.85(13) ?
    N1 Cu1 Cl1 . . 124.85(2) ?
    N2 Cu1 Cl1 2_765 . 91.35(6) ?
    N2 Cu1 Cl1 . . 102.45(7) ?
    N1 Cu1 Cl1 . 2_765 124.85(2) ?
    N2 Cu1 Cl1 2_765 2_765 102.45(7) ?
    N2 Cu1 Cl1 . 2_765 91.35(6) ?
    Cl1 Cu1 Cl1 . 2_765 110.30(4) ?
    C3 N1 C3 2_765 . 122.4(3) ?
    C3 N1 Cu1 2_765 . 118.78(17) ?
    C3 N1 Cu1 . . 118.78(17) ?
    C4 N2 C5 . . 119.0(2) ?
    C4 N2 Cu1 . . 113.3(2) ?
    C5 N2 Cu1 . . 127.49(18) ?
    C2 C1 C2 2_765 . 119.7(5) ?
    C2 C1 H1 2_765 . 120.1 ?
    C2 C1 H1 . . 120.1 ?
    C1 C2 C3 . . 118.8(4) ?
    C1 C2 H2 . . 120.6 ?
    C3 C2 H2 . . 120.6 ?
    N1 C3 C2 . . 120.2(3) ?
    N1 C3 C4 . . 112.7(2) ?
    C2 C3 C4 . . 127.2(3) ?
    N2 C4 C3 . . 117.3(3) ?
    N2 C4 H4 . . 121.3 ?
    C3 C4 H4 . . 121.3 ?
    C6 C5 C10 . . 119.3(3) ?
    C6 C5 N2 . . 118.7(2) ?
    C10 C5 N2 . . 122.0(2) ?
    C7 C6 C5 . . 119.8(2) ?
    C7 C6 H6 . . 120.1 ?
    C5 C6 H6 . . 120.1 ?
    C6 C7 C8 . . 121.2(3) ?
    C6 C7 H7 . . 119.4 ?
    C8 C7 H7 . . 119.4 ?
    C7 C8 C9 . . 118.3(3) ?
    C7 C8 C11 . . 120.5(3) ?
    C9 C8 C11 . . 121.2(2) ?
    C10 C9 C8 . . 121.3(3) ?
    C10 C9 H9 . . 119.4 ?
    C8 C9 H9 . . 119.4 ?
    C9 C10 C5 . . 119.9(3) ?
    C9 C10 H10 . . 120.0 ?
    C5 C10 H10 . . 120.0 ?
    C8 C11 H11A . . 109.5 ?
    C8 C11 H11B . . 109.5 ?
    H11A C11 H11B . . 109.5 ?
    C8 C11 H11C . . 109.5 ?
    H11A C11 H11C . . 109.5 ?
    H11B C11 H11C . . 109.5 ?
loop_
    _geom_torsion_atom_site_label_1
    _geom_torsion_atom_site_label_2
    _geom_torsion_atom_site_label_3
    _geom_torsion_atom_site_label_4
    _geom_torsion_site_symmetry_1
    _geom_torsion_site_symmetry_2
    _geom_torsion_site_symmetry_3
    _geom_torsion_site_symmetry_4
    _geom_torsion
    _geom_torsion_publ_flag
    N2 Cu1 N1 C3 2_765 . . 2_765 -1.14(14) ?
    N2 Cu1 N1 C3 . . . 2_765 178.86(14) ?
    Cl1 Cu1 N1 C3 . . . 2_765 -84.27(13) ?
    Cl1 Cu1 N1 C3 2_765 . . 2_765 95.73(13) ?
    N2 Cu1 N1 C3 2_765 . . . 178.86(14) ?
    N2 Cu1 N1 C3 . . . . -1.14(14) ?
    Cl1 Cu1 N1 C3 . . . . 95.73(13) ?
    Cl1 Cu1 N1 C3 2_765 . . . -84.27(13) ?
    N1 Cu1 N2 C4 . . . . 0.5(2) ?
    N2 Cu1 N2 C4 2_765 . . . 0.5(2) ?
    Cl1 Cu1 N2 C4 . . . . -122.9(2) ?
    Cl1 Cu1 N2 C4 2_765 . . . 126.0(2) ?
    N1 Cu1 N2 C5 . . . . -173.7(2) ?
    N2 Cu1 N2 C5 2_765 . . . -173.7(2) ?
    Cl1 Cu1 N2 C5 . . . . 62.9(2) ?
    Cl1 Cu1 N2 C5 2_765 . . . -48.3(2) ?
    C2 C1 C2 C3 2_765 . . . 0.5(2) ?
    C3 N1 C3 C2 2_765 . . . 0.6(2) ?
    Cu1 N1 C3 C2 . . . . -179.4(2) ?
    C3 N1 C3 C4 2_765 . . . -178.5(2) ?
    Cu1 N1 C3 C4 . . . . 1.5(2) ?
    C1 C2 C3 N1 . . . . -1.1(4) ?
    C1 C2 C3 C4 . . . . 177.8(2) ?
    C5 N2 C4 C3 . . . . 174.8(2) ?
    Cu1 N2 C4 C3 . . . . 0.1(3) ?
    N1 C3 C4 N2 . . . . -1.0(4) ?
    C2 C3 C4 N2 . . . . -180.0(3) ?
    C4 N2 C5 C6 . . . . 148.0(3) ?
    Cu1 N2 C5 C6 . . . . -38.1(3) ?
    C4 N2 C5 C10 . . . . -33.1(4) ?
    Cu1 N2 C5 C10 . . . . 140.8(2) ?
    C10 C5 C6 C7 . . . . 4.4(4) ?
    N2 C5 C6 C7 . . . . -176.7(2) ?
    C5 C6 C7 C8 . . . . -3.0(4) ?
    C6 C7 C8 C9 . . . . 0.2(4) ?
    C6 C7 C8 C11 . . . . -177.4(3) ?
    C7 C8 C9 C10 . . . . 1.3(4) ?
    C11 C8 C9 C10 . . . . 178.8(3) ?
    C8 C9 C10 C5 . . . . 0.1(4) ?
    C6 C5 C10 C9 . . . . -3.0(4) ?
    N2 C5 C10 C9 . . . . 178.2(3) ?
