# Supplementary material for: [2,6-Bis(p-tol­ylimino­meth­yl)pyridine-κ3 N,N′,N′′]dichloridocopper(II)
Source: Acta Crystallogr Sect E Struct Rep Online. 2010 Sep 25;66(Pt 10):m1297. doi: 10.1107/S1600536810037025 (PMC2983193; doi:10.1107/S1600536810037025)
Supplement: Supplementary file 2 [file e-66-m1297-Isup2.hkl]

# 
# h,k,l, Fc-squared, Fo-squared, sigma(Fo-squared) and status flag 
# 
data_I
_shelx_title '  Fdd2  858 Friedel pairs' 
_shelx_refln_list_code          4 
_shelx_F_calc_maximum      562.43 
_exptl_crystal_F_000      1832.00 
_reflns_d_resolution_high  0.7697 
 
loop_ 
 _symmetry_equiv_pos_as_xyz 
 'x, y, z' 
 '-x, -y, z' 
 'x+1/4, -y+1/4, z+1/4' 
 '-x+1/4, y+1/4, z+1/4' 
 'x, y+1/2, z+1/2' 
 '-x, -y+1/2, z+1/2' 
 'x+1/4, -y+3/4, z+3/4' 
 '-x+1/4, y+3/4, z+3/4' 
 'x+1/2, y, z+1/2' 
 '-x+1/2, -y, z+1/2' 
 'x+3/4, -y+1/4, z+3/4' 
 '-x+3/4, y+1/4, z+3/4' 
 'x+1/2, y+1/2, z' 
 '-x+1/2, -y+1/2, z' 
 'x+3/4, -y+3/4, z+1/4' 
 '-x+3/4, y+3/4, z+1/4' 
 
_cell_length_a    11.5220 
_cell_length_b    35.5220 
_cell_length_c     9.3270 
_cell_angle_alpha  90.000 
_cell_angle_beta   90.000 
_cell_angle_gamma  90.000 
 
_shelx_F_squared_multiplier     1.000 
 
loop_ 
 _refln_index_h 
 _refln_index_k 
 _refln_index_l 
 _refln_F_squared_calc 
 _refln_F_squared_meas 
 _refln_F_squared_sigma 
 _refln_observed_status 
   1   1 -11      592.63      831.10    276.92 o 
   3   1 -11     5398.83     5732.22    653.51 o 
   5   1 -11     7296.65     3120.07    649.94 o 
   1   3 -11      590.47      883.12    276.83 o 
   3   3 -11     2811.31     2360.49    782.95 o 
   5   3 -11     1824.86     1113.43    321.22 o 
   1   5 -11     5135.53     6006.43    650.02 o 
   3   5 -11     1268.44     1776.92    371.57 o 
   5   5 -11     3033.21     3417.38    504.10 o 
   1   7 -11     4775.11     4746.51    431.77 o 
   3   7 -11     5489.85     6192.93    630.72 o 
   5   7 -11     2453.18     2404.63    441.40 o 
   1   9 -11     6874.26     7790.95    551.33 o 
   3   9 -11      387.47      350.98    247.43 o 
   5   9 -11      709.44      814.05    302.92 o 
   1  11 -11     5613.58     6947.25    686.32 o 
   3  11 -11     1404.19     1827.28    378.52 o 
   5  11 -11      539.65      553.59    288.15 o 
   1  13 -11     5631.55     5544.94   1164.03 o 
   3  13 -11     1949.99     1908.45    400.78 o 
   1  15 -11     2840.75     3123.88    674.84 o 
   3  15 -11     4416.60     6311.58    907.65 o 
   1  17 -11      807.53      777.24    294.05 o 
   3  17 -11     3255.82     2119.35    785.44 o 
   1  19 -11     1623.40     2013.22    417.80 o 
   2   0 -10     5026.60     4482.16    704.87 o 
   6   0 -10    14612.14    14817.09   1230.33 o 
   0   2 -10     1359.10     1385.79    286.38 o 
   2   2 -10     1913.72     1970.87    347.57 o 
   6   2 -10      740.69      563.93    514.84 o 
   8   2 -10     6706.95     5822.24    646.39 o 
   2   4 -10     9864.61    10399.78    699.83 o 
   4   4 -10     3566.23     3299.34    645.13 o 
   6   4 -10    13544.06    12638.70   1369.98 o 
   8   4 -10     2369.05     2807.74    474.63 o 
   0   6 -10    13719.19    13697.49    722.38 o 
   2   6 -10      735.03      966.82    274.70 o 
   4   6 -10     7411.69     7843.09    684.41 o 
   6   6 -10      352.25      384.14    234.66 o 
   8   6 -10     3097.71     2674.83    469.41 o 
   2   8 -10    13016.17    13122.44    597.77 o 
   4   8 -10     2272.05     2093.54    386.03 o 
   6   8 -10     4112.72     4975.23    579.25 o 
   8   8 -10     5259.59     6236.98    686.09 o 
   0  10 -10    27146.59    26606.49   1079.21 o 
   2  10 -10     1724.68     1549.85    285.23 o 
   4  10 -10     5989.60     6037.70    613.58 o 
   6  10 -10      609.19      481.75    265.95 o 
   2  12 -10    17268.40    17166.72    892.96 o 
   4  12 -10     1766.05     1501.20    369.47 o 
   6  12 -10      694.37      228.08    243.74 o 
   0  14 -10    25608.25    23631.13   1487.42 o 
   2  14 -10     1595.53     1478.18    263.13 o 
   4  14 -10     1047.93     1397.99    341.06 o 
   6  14 -10     1748.76     2504.06    446.77 o 
   2  16 -10     9849.40    10386.40    598.32 o 
   4  16 -10      627.47      836.93    295.44 o 
   6  16 -10     5243.52     3903.43   1802.49 o 
   0  18 -10     4957.94     5871.20    848.98 o 
   2  18 -10     3251.76     3543.69    457.42 o 
   4  18 -10     7488.27     5921.06    626.45 o 
   6  18 -10      769.65     1865.94    609.34 o 
   2  20 -10     5060.61     5023.99    452.27 o 
   4  20 -10      202.14      188.13    232.63 o 
   0  22 -10     2634.98     3169.86    459.18 o 
   2  22 -10       53.02       66.18    149.94 o 
   4  22 -10    15749.22    17873.63    975.14 o 
   2  24 -10      796.48      722.66    206.29 o 
   0  26 -10     2480.94     2224.67    414.02 o 
   1   1  -9     4306.02     4305.06    305.47 o 
   3   1  -9     6940.17     6843.57   1330.11 o 
   5   1  -9     8303.91     7909.77    666.28 o 
   7   1  -9     4691.35     5452.00    584.23 o 
   9   1  -9     2494.03     3361.83    543.59 o 
   1   3  -9    10374.63    10519.53    533.03 o 
   3   3  -9    13217.65    13840.06    760.44 o 
   5   3  -9     6618.35     6969.39   1195.44 o 
   7   3  -9      502.94      608.07    578.47 o 
   9   3  -9     4888.83     3733.39    529.08 o 
   1   5  -9    10871.79    11288.92    650.04 o 
   3   5  -9      705.60      571.19    216.95 o 
   5   5  -9     6811.95     5749.99    560.13 o 
   7   5  -9    12788.82    12731.16    784.88 o 
   9   5  -9      282.75      203.90    245.55 o 
   1   7  -9     1940.04     1761.97    209.52 o 
   3   7  -9    10157.94    10526.45    597.05 o 
   5   7  -9     2305.00     2015.75    622.78 o 
   7   7  -9      601.02      804.97    284.08 o 
   9   7  -9     3868.59     3955.88    538.48 o 
   1   9  -9    11671.15    12699.03    528.44 o 
   3   9  -9     4377.67     3765.66   1035.63 o 
   5   9  -9     7141.09     6940.09    631.37 o 
   7   9  -9     6671.80     6457.40   1018.09 o 
   9   9  -9     1279.43     1672.20    700.69 o 
   1  11  -9    17737.24    17140.37    658.32 o 
   3  11  -9      712.06     1184.64    693.16 o 
   5  11  -9     5976.21     6207.98    882.80 o 
   7  11  -9     2478.84     2305.75    410.10 o 
   9  11  -9     4605.68     5489.62    643.00 o 
   1  13  -9     3839.14     4327.49    416.19 o 
   3  13  -9     2852.37     3246.86    291.01 o 
   5  13  -9     4732.85     3379.60    666.87 o 
   7  13  -9      701.27      713.69    300.25 o 
   9  13  -9     6677.27     7752.75   1269.07 o 
   1  15  -9    10497.45    10764.81    522.71 o 
   3  15  -9        5.73      164.46    111.83 o 
   5  15  -9     9555.46     9108.05    600.37 o 
   7  15  -9    10635.50    11651.88    718.92 o 
   1  17  -9     1101.13     1094.51    193.71 o 
   3  17  -9    16790.79    17252.94    751.06 o 
   5  17  -9       96.46      203.64    152.95 o 
   7  17  -9      838.18      720.82    205.30 o 
   1  19  -9     8434.89     7952.31    451.87 o 
   3  19  -9      297.57      270.07    115.60 o 
   5  19  -9     2086.96     2506.94    289.66 o 
   7  19  -9     7602.76     8013.83    755.92 o 
   1  21  -9     1562.46     1883.64    274.32 o 
   3  21  -9     4990.59     5324.47    460.58 o 
   5  21  -9     4285.56     4756.99    467.32 o 
   7  21  -9     1002.46     1046.50    282.16 o 
   1  23  -9     3364.53     3645.46    371.96 o 
   3  23  -9     5501.40     5826.89    421.88 o 
   5  23  -9     2629.29     3036.37    381.99 o 
   1  25  -9     3738.67     3930.51    343.92 o 
   3  25  -9     2787.57     2517.23    300.44 o 
   5  25  -9     3874.62     4097.57    451.70 o 
   1  27  -9       33.97      153.49    180.53 o 
   3  27  -9     5396.85     5315.04    510.65 o 
   1  29  -9     6965.51     7194.90    570.96 o 
   3  29  -9      141.51      144.90    173.88 o 
   0   0  -8    24185.94    26971.48   1406.19 o 
   4   0  -8    10376.45    10773.78    887.02 o 
   8   0  -8     6282.13     6194.35    857.66 o 
   2   2  -8    22363.25    24221.55    648.96 o 
   4   2  -8     2724.97     3178.11    405.96 o 
   6   2  -8     4006.40     3387.54    432.34 o 
   8   2  -8     1086.84     1141.01    294.30 o 
  10   2  -8    18361.45    16518.76    962.88 o 
   0   4  -8     2304.91     2882.51    337.49 o 
   2   4  -8    24540.26    25874.32   1077.56 o 
   4   4  -8    10274.94    10054.91    653.27 o 
   6   4  -8     1277.34     1282.11    295.00 o 
   8   4  -8     9122.87     9676.45    768.85 o 
  10   4  -8      356.20      392.42    273.16 o 
   2   6  -8    14925.12    16607.12   1086.18 o 
   4   6  -8     3850.16     4481.52    683.51 o 
   6   6  -8    13639.52    14618.76    787.13 o 
   8   6  -8     9638.53     7417.69    664.34 o 
  10   6  -8     5099.51     3942.62    523.18 o 
   0   8  -8    32738.87    32410.06   1133.91 o 
   2   8  -8    18022.16    17849.82    527.86 o 
   4   8  -8    18795.00    19034.32    777.22 o 
   6   8  -8     1452.84     1327.52    242.05 o 
   8   8  -8     7740.66     6853.46    645.61 o 
  10   8  -8     1035.68      645.35    316.33 o 
   2  10  -8      537.53      456.54    130.32 o 
   4  10  -8     2845.45     2446.81    380.88 o 
   6  10  -8    29739.72    30280.07    985.33 o 
   8  10  -8      694.96     1059.78    245.51 o 
  10  10  -8     2861.52     1980.03    497.46 o 
   0  12  -8     9144.04     9395.98    542.89 o 
   2  12  -8      207.97      319.17    103.70 o 
   4  12  -8    17300.77    18009.95    649.67 o 
   6  12  -8      438.04      561.58    167.86 o 
   8  12  -8     9803.49    10025.02    552.25 o 
  10  12  -8     1665.54     1744.15    323.35 o 
   2  14  -8    10889.89    11325.18    394.96 o 
   4  14  -8      915.67      986.81    159.84 o 
   6  14  -8    16384.86    16878.41    607.11 o 
   8  14  -8     2849.76     2865.26    309.25 o 
  10  14  -8      162.31      132.44    206.34 o 
   0  16  -8    11717.51    11421.23    495.23 o 
   2  16  -8     9674.96     9400.25    349.79 o 
   4  16  -8     6013.77     6823.27    370.79 o 
   6  16  -8     3970.39     3511.86    326.15 o 
   8  16  -8     8268.50     8507.95    520.21 o 
   2  18  -8    12728.33    12360.07    382.93 o 
   4  18  -8     2044.37     1953.29    214.57 o 
   6  18  -8     4625.80     4936.05    381.81 o 
   8  18  -8      354.85      356.07    168.34 o 
   0  20  -8    24875.50    24138.44    998.05 o 
   2  20  -8     3600.98     3432.62    285.42 o 
   4  20  -8     2887.15     3024.26    290.64 o 
   6  20  -8     4829.56     4580.26    435.39 o 
   8  20  -8     2512.35     2419.64    362.41 o 
   2  22  -8    21322.81    19290.21    563.23 o 
   4  22  -8      500.92      329.51    155.33 o 
   6  22  -8     4542.90     3973.85    537.46 o 
   8  22  -8      255.37      280.60    212.64 o 
   0  24  -8    12114.57    11881.06    916.55 o 
   2  24  -8      158.49       65.49    118.00 o 
   4  24  -8     3747.47     3437.71    323.27 o 
   6  24  -8      202.48      486.71    209.43 o 
   8  24  -8     1612.18     1835.98    336.36 o 
   2  26  -8    12836.70    13640.90    554.92 o 
   4  26  -8      889.52      868.45    207.80 o 
   6  26  -8     2512.28     2890.19    383.57 o 
   0  28  -8     8496.09     9434.88    742.29 o 
   2  28  -8     5027.37     4694.82    387.45 o 
   4  28  -8     6255.28     5932.47    443.95 o 
   6  28  -8     1200.86     1245.60    252.11 o 
   2  30  -8     2872.68     2512.88    303.11 o 
   4  30  -8       79.13       92.50    158.38 o 
   0  32  -8     3132.32     3458.08    482.74 o 
   2  32  -8     1777.73     1292.07    520.09 o 
   4  32  -8    10206.65     7880.82   1139.37 o 
   2  34  -8     1478.38      746.88    419.83 o 
   1   1  -7    20028.70    20845.48    761.74 o 
   3   1  -7     9250.07     8604.11    608.27 o 
   5   1  -7     4823.34     4929.85    487.86 o 
   7   1  -7     2576.41     2860.47    302.78 o 
   9   1  -7     4249.97     3876.94    474.05 o 
  11   1  -7     9558.63    10079.89    814.56 o 
   1   3  -7    20232.44    21522.23    537.82 o 
   3   3  -7    14514.35    14854.49    576.55 o 
   5   3  -7     3308.32     3358.51    616.72 o 
   7   3  -7     4232.06     4797.27    403.86 o 
   9   3  -7     3821.91     3825.72    373.22 o 
  11   3  -7    10198.91    10310.43    820.82 o 
   1   5  -7    11950.63    12111.89    350.04 o 
   3   5  -7    11900.00    12036.63    435.63 o 
   5   5  -7     8413.84     8256.33    454.21 o 
   7   5  -7     2671.88     2861.13    369.24 o 
   9   5  -7      300.44      400.74    184.12 o 
  11   5  -7     1678.07     1727.77    295.82 o 
   1   7  -7     7155.58     7529.45    273.77 o 
   3   7  -7     1408.09     1509.68    145.72 o 
   5   7  -7     2851.17     2978.87    299.80 o 
   7   7  -7     2730.11     2563.60    298.98 o 
   9   7  -7     6515.88     5967.23    711.72 o 
  11   7  -7     2720.78     2415.55    347.04 o 
   1   9  -7     5395.56     5535.46    249.80 o 
   3   9  -7     3561.63     3903.27    243.22 o 
   5   9  -7    17494.14    17262.12    481.24 o 
   7   9  -7     7767.93     7358.21    429.55 o 
   9   9  -7      332.69      222.07    176.94 o 
  11   9  -7     1181.81     1568.27    526.57 o 
   1  11  -7     2770.01     2839.77    168.02 o 
   3  11  -7     5356.01     4888.57    273.55 o 
   5  11  -7    14028.17    13877.39    431.07 o 
   7  11  -7     4160.61     4808.32    349.58 o 
   9  11  -7      832.39     1320.82    275.58 o 
  11  11  -7     1360.52     1289.39    286.64 o 
   1  13  -7      963.78      832.76    101.92 o 
   3  13  -7     7849.25     7639.44    340.25 o 
   5  13  -7    16135.56    15618.25    470.47 o 
   7  13  -7    11508.34    11533.85    483.24 o 
   9  13  -7     1692.60     1921.44    260.21 o 
  11  13  -7      319.56      153.82    178.42 o 
   1  15  -7     6591.07     6784.94    308.62 o 
   3  15  -7    17532.46    16748.78    427.42 o 
   5  15  -7     5510.94     5609.43    354.41 o 
   7  15  -7    19178.14    20844.95    870.07 o 
   9  15  -7     2300.65     2276.94    285.72 o 
  11  15  -7       53.82      -15.50    163.23 o 
   1  17  -7     4071.36     4483.36    259.22 o 
   3  17  -7     3375.83     3238.11    213.02 o 
   5  17  -7      606.68      488.06    134.44 o 
   7  17  -7     5856.30     6536.56    474.94 o 
   9  17  -7     5585.06     6285.29    445.40 o 
   1  19  -7     5472.66     5797.59    312.75 o 
   3  19  -7    13007.14    11795.87    479.01 o 
   5  19  -7     9690.74     9762.54    433.81 o 
   7  19  -7     3746.49     3194.91    309.93 o 
   9  19  -7     2286.71     2336.97    338.25 o 
   1  21  -7     9090.42     8898.48    409.09 o 
   3  21  -7     5000.25     4880.26    297.74 o 
   5  21  -7     1223.39     1479.59    219.49 o 
   7  21  -7     3182.39     3073.26    362.72 o 
   9  21  -7     6796.71     6722.91    548.42 o 
   1  23  -7     2595.58     2567.90    226.16 o 
   3  23  -7     1571.90     1435.05    209.48 o 
   5  23  -7       52.94       41.44    129.80 o 
   7  23  -7        1.11      127.50    166.83 o 
   9  23  -7     6469.08     7232.29    578.52 o 
   1  25  -7     6832.22     7335.30    428.59 o 
   3  25  -7     1913.75     1950.86    247.45 o 
   5  25  -7      811.03      704.74    190.28 o 
   7  25  -7     1263.86     1047.26    254.58 o 
   9  25  -7     2782.28     2722.56    381.79 o 
   1  27  -7     4176.92     4343.39    338.48 o 
   3  27  -7     7921.38     7820.07    803.48 o 
   5  27  -7     1572.76      988.32    211.27 o 
   7  27  -7     4559.50     4242.34    507.76 o 
   1  29  -7     2297.74     2146.42    231.91 o 
   3  29  -7     5407.92     4620.20    788.89 o 
   5  29  -7     6973.74     6022.20    966.19 o 
   7  29  -7     5164.21     4681.89    610.44 o 
   1  31  -7      890.02      906.64    180.24 o 
   3  31  -7     3456.14     2542.32    697.41 o 
   5  31  -7      562.10      384.98    239.10 o 
   1  33  -7      841.54     1135.82    198.51 o 
   3  33  -7     8334.00     7487.61    588.12 o 
   5  33  -7     5653.20     6314.66    480.47 o 
   1  35  -7      262.29      135.50    143.59 o 
   3  35  -7     1715.94     1916.39    441.31 o 
   1  37  -7       82.61      260.96    164.45 o 
   2   0  -6    28667.98    28573.91    736.24 o 
   6   0  -6     2739.81     2893.99    328.65 o 
  10   0  -6    11400.71    11794.83    676.24 o 
   0   2  -6    46548.02    46740.64   1379.27 o 
   2   2  -6     3112.11     3163.78    195.42 o 
   4   2  -6    21367.30    22270.08    440.26 o 
   6   2  -6    10083.58     9603.17    506.19 o 
   8   2  -6    22685.06    23847.61    675.86 o 
  10   2  -6      336.82      375.06    152.23 o 
  12   2  -6     7547.58     8420.12    504.28 o 
   2   4  -6    13947.14    13215.63    316.66 o 
   4   4  -6    11588.29    11793.36    311.07 o 
   6   4  -6    27063.75    27740.18    703.26 o 
   8   4  -6    20889.65    22402.15    688.99 o 
  10   4  -6     8185.11     9258.39    695.83 o 
  12   4  -6     4196.51     4457.10    435.80 o 
   0   6  -6    19402.51    20890.89    757.64 o 
   2   6  -6    14496.81    14370.58    339.29 o 
   4   6  -6    19580.02    20964.24    744.46 o 
   6   6  -6       55.15       23.97     87.63 o 
   8   6  -6     8254.41     8597.00    415.40 o 
  10   6  -6     5817.77     5655.31    447.76 o 
  12   6  -6     3031.89     3558.96    391.22 o 
   2   8  -6    20641.56    20632.10    436.90 o 
   4   8  -6    13208.77    12795.67    374.65 o 
   6   8  -6    25650.81    25229.43    692.50 o 
   8   8  -6    11030.64    11506.83    464.02 o 
  10   8  -6     7203.21     7375.18    527.41 o 
  12   8  -6     2690.10     2569.39    359.90 o 
   0  10  -6    14214.10    14002.32    418.64 o 
   2  10  -6     3848.33     3826.03    200.87 o 
   4  10  -6    50146.59    48652.17    947.27 o 
   6  10  -6      734.06      779.24    147.91 o 
   8  10  -6    13199.56    12819.38    497.22 o 
  10  10  -6     1735.82     1754.38    241.73 o 
  12  10  -6      915.74      844.34    251.95 o 
   2  12  -6    14262.47    14048.17    344.17 o 
   4  12  -6     4451.79     4553.41    261.76 o 
   6  12  -6    28546.19    27152.46    657.83 o 
   8  12  -6      234.29      202.85    136.96 o 
  10  12  -6     2640.27     2748.19    345.23 o 
  12  12  -6     1262.55     1178.90    244.91 o 
   0  14  -6     9046.48     8833.39    334.62 o 
   2  14  -6      739.61      690.67    116.00 o 
   4  14  -6    27203.54    27280.01    561.59 o 
   6  14  -6     1512.19     1223.51    161.41 o 
   8  14  -6     6316.83     6990.16    426.88 o 
  10  14  -6      120.93       95.31    153.95 o 
  12  14  -6     3837.61     3340.53    399.49 o 
   2  16  -6    27537.25    28229.44    637.17 o 
   4  16  -6     3488.03     3488.40    205.66 o 
   6  16  -6    12076.16    12639.04    423.91 o 
   8  16  -6     7653.84     7132.76    636.38 o 
  10  16  -6     4260.57     4300.68    365.75 o 
   0  18  -6    21342.94    18069.56   1323.80 o 
   2  18  -6      189.99       17.30     64.04 o 
   4  18  -6     9653.02     8737.28    354.78 o 
   6  18  -6     2091.29     2135.35    210.66 o 
   8  18  -6     8461.45     9319.68    586.74 o 
  10  18  -6      112.15      312.18    196.93 o 
   2  20  -6    20992.44    20134.81    595.94 o 
   4  20  -6     5190.67     5198.44    350.32 o 
   6  20  -6     2960.65     2680.94    265.02 o 
   8  20  -6     1725.17     1813.29    291.53 o 
  10  20  -6     8282.42     8348.91    598.09 o 
   0  22  -6    80480.73    79416.66   2263.99 o 
   2  22  -6     2607.57     2551.06    242.01 o 
   4  22  -6    14830.43    13479.08    504.55 o 
   6  22  -6      174.77      255.59    139.54 o 
   8  22  -6     3692.97     4239.51    711.78 o 
  10  22  -6      305.10      320.26    283.01 o 
   2  24  -6    11967.47    11987.64    445.53 o 
   4  24  -6      767.26      340.55    133.37 o 
   6  24  -6     3154.46     3842.67    381.03 o 
   8  24  -6      211.55      175.56    176.65 o 
  10  24  -6    12402.06    12511.67    769.51 o 
   0  26  -6    45167.67    41347.93   1180.05 o 
   2  26  -6     1977.52     1999.18    226.90 o 
   4  26  -6     4053.94     4120.26    417.41 o 
   6  26  -6      622.26      489.90    167.61 o 
   8  26  -6     2138.83     2317.06    337.66 o 
   2  28  -6    12893.74    12257.27    487.37 o 
   4  28  -6     3111.49     3109.14    301.13 o 
   6  28  -6     2644.97     2187.44    273.36 o 
   8  28  -6     3159.15     3087.05    370.64 o 
   0  30  -6     3943.83     4084.87    572.75 o 
   2  30  -6      157.08       70.88    119.59 o 
   4  30  -6     7185.08     7079.56    466.63 o 
   6  30  -6      818.69      774.45    214.56 o 
   8  30  -6     4629.85     5156.20    435.71 o 
   2  32  -6     6844.03     6838.06    394.92 o 
   4  32  -6      905.13      782.04    204.06 o 
   6  32  -6     7250.59     6342.45    464.21 o 
   0  34  -6     2123.67     2359.96    338.56 o 
   2  34  -6      906.78      771.25    178.99 o 
   4  34  -6    11410.37    10558.98    618.57 o 
   6  34  -6     1831.21     2158.48    296.14 o 
   2  36  -6     3730.49     3876.25    324.18 o 
   4  36  -6     5658.87     5415.95    518.39 o 
   0  38  -6     6060.37     6177.69    650.19 o 
   2  38  -6     2774.76     2619.44    346.49 o 
   4  38  -6     7713.21     7000.44    514.59 o 
   1   1  -5    22684.05    24309.14    436.22 o 
   3   1  -5     2885.48     2931.34    183.84 o 
   5   1  -5    40702.33    41395.88    686.92 o 
   7   1  -5     9208.32     9309.75    359.84 o 
   9   1  -5    13165.13    12815.88    468.71 o 
  11   1  -5     1254.67     1462.30    219.85 o 
  13   1  -5     2770.75     3305.92    334.18 o 
   1   3  -5    51703.79    54058.99    842.15 o 
   3   3  -5     8812.76     9210.34    227.66 o 
   5   3  -5    25949.23    26260.04    505.41 o 
   7   3  -5    10441.81    11272.13    437.42 o 
   9   3  -5     4881.12     4830.55    328.11 o 
  11   3  -5     2355.29     2325.72    262.71 o 
  13   3  -5     9030.42     9577.04    676.04 o 
   1   5  -5     1692.84     1767.51    197.20 o 
   3   5  -5    31596.14    30704.22    498.34 o 
   5   5  -5     6416.03     6422.05    218.19 o 
   7   5  -5     9494.08     9707.66    334.73 o 
   9   5  -5    14748.23    14106.89    666.89 o 
  11   5  -5    10667.61    10266.69    506.26 o 
  13   5  -5        5.82     -205.10    136.73 o 
   1   7  -5    14080.81    13286.08    300.21 o 
   3   7  -5     4087.67     4049.49    145.68 o 
   5   7  -5     7755.27     7518.28    239.99 o 
   7   7  -5    20237.36    20118.78    513.99 o 
   9   7  -5     1610.36     1831.90    197.00 o 
  11   7  -5     1872.74     2190.13    262.16 o 
  13   7  -5     5676.72     5546.34    428.49 o 
   1   9  -5    32344.54    33300.11    585.19 o 
   3   9  -5    18814.98    17792.57    370.85 o 
   5   9  -5    14908.40    15978.83    372.43 o 
   7   9  -5     3446.34     3338.46    228.07 o 
   9   9  -5    14905.33    15437.61    473.19 o 
  11   9  -5     4507.55     4742.12    323.30 o 
  13   9  -5      237.45       95.51    171.83 o 
   1  11  -5     6101.64     5710.67    189.60 o 
   3  11  -5    20016.60    20086.17    565.69 o 
   5  11  -5     7699.04     7549.07    251.50 o 
   7  11  -5     4686.90     5285.61    285.06 o 
   9  11  -5    13883.71    14717.42    875.10 o 
  11  11  -5     9589.40     9647.83    444.42 o 
  13  11  -5     3447.01     3107.14    684.87 o 
   1  13  -5    24650.81    24515.56    489.41 o 
   3  13  -5     3985.32     3756.21    386.05 o 
   5  13  -5     9645.32    10139.80    293.47 o 
   7  13  -5     7227.41     6411.17    271.27 o 
   9  13  -5      741.49     1035.80    162.60 o 
  11  13  -5     7226.19     7716.94    624.79 o 
   1  15  -5    18211.49    18910.74    423.44 o 
   3  15  -5    39697.19    40817.88    799.51 o 
   5  15  -5     7445.93     7100.08    320.73 o 
   7  15  -5     1052.75     1069.69    151.72 o 
   9  15  -5    15460.04    14718.60    550.56 o 
  11  15  -5     6314.29     7206.84    646.31 o 
   1  17  -5    24069.15    21487.84    733.20 o 
   3  17  -5     1809.67     1739.69    155.23 o 
   5  17  -5    13642.60    14212.75    432.20 o 
   7  17  -5    10971.45     9768.04    688.37 o 
   9  17  -5      172.05       95.93    184.14 o 
  11  17  -5     3608.92     2637.30    592.60 o 
   1  19  -5     6133.16     5830.65    352.80 o 
   3  19  -5    26162.67    25289.46    652.75 o 
   5  19  -5     5645.82     5920.43    460.38 o 
   7  19  -5      232.42      206.43    115.60 o 
   9  19  -5    11066.64    10145.53    660.48 o 
  11  19  -5     1252.74     1414.42    276.21 o 
   1  21  -5     4643.98     4960.26    360.52 o 
   3  21  -5     3401.42     3901.98    245.30 o 
   5  21  -5    13875.81    13436.44    491.72 o 
   7  21  -5     9915.46     9285.49    487.11 o 
   9  21  -5     1857.54     2270.35    391.20 o 
  11  21  -5     2206.49     1781.36    366.95 o 
   1  23  -5    17935.10    16903.56    437.65 o 
   3  23  -5     4332.48     4058.54    254.98 o 
   5  23  -5     4732.08     4754.70    340.11 o 
   7  23  -5     5853.04     5883.39    452.49 o 
   9  23  -5     1551.09     1463.16    407.71 o 
  11  23  -5      301.48      397.19    220.02 o 
   1  25  -5     5983.13     5989.45    298.09 o 
   3  25  -5    11732.80    10944.63    403.79 o 
   5  25  -5     6435.24     6681.26    416.70 o 
   7  25  -5     1837.19     1860.99    248.85 o 
   9  25  -5     3974.57     3747.25    408.77 o 
   1  27  -5     5214.44     5452.19    293.57 o 
   3  27  -5     4442.28     4492.52    316.32 o 
   5  27  -5     5402.77     5040.37    377.87 o 
   7  27  -5    11171.87    10954.71    544.70 o 
   9  27  -5      947.26      708.28    235.91 o 
   1  29  -5     2980.12     3265.14    262.62 o 
   3  29  -5    23463.11    22441.26    679.46 o 
   5  29  -5     2007.42     2151.80    266.58 o 
   7  29  -5      107.20       82.29    150.78 o 
   9  29  -5     6607.43     6518.75    511.63 o 
   1  31  -5    11673.34    11557.14    440.93 o 
   3  31  -5       73.56       61.74    116.94 o 
   5  31  -5     4538.39     4210.47    434.66 o 
   7  31  -5     4881.80     4188.71    373.13 o 
   9  31  -5      750.65      762.79    226.55 o 
   1  33  -5     5935.08     5534.39    391.31 o 
   3  33  -5     3910.48     3997.16    309.30 o 
   5  33  -5      755.14      661.00    194.64 o 
   7  33  -5     2132.89     2130.83    298.80 o 
   1  35  -5     6561.49     6771.14    400.90 o 
   3  35  -5     5736.04     5901.94    627.22 o 
   5  35  -5     2246.52     1993.11    285.82 o 
   7  35  -5     1645.01     1968.47    321.13 o 
   1  37  -5     2452.88     2253.46    257.81 o 
   3  37  -5     2397.73     2221.26    295.05 o 
   5  37  -5     1232.96      472.30    214.14 o 
   1  39  -5     1243.40     1598.93    231.38 o 
   3  39  -5     6429.58     5884.38    457.36 o 
   5  39  -5     1960.16     1872.74    301.55 o 
   1  41  -5     2640.33     2719.33    295.41 o 
   3  41  -5      271.27      154.46    221.56 o 
   0   0  -4    27144.68    28211.09   1194.34 o 
   4   0  -4    98561.17   100551.88   2071.45 o 
   8   0  -4    10377.09    10772.74    561.15 o 
  12   0  -4     3401.03     3556.16    454.12 o 
   2   2  -4    17154.01    16606.57    294.39 o 
   4   2  -4     3136.40     3365.35    120.48 o 
   6   2  -4    65980.13    65880.68   1041.31 o 
   8   2  -4    10946.42    11199.13    408.17 o 
  10   2  -4     2932.85     3142.06    389.73 o 
  12   2  -4      427.44      370.06    164.17 o 
  14   2  -4    11317.04    10816.30    877.20 o 
   0   4  -4    46553.22    47744.48    912.75 o 
   2   4  -4    23460.39    23291.67    407.01 o 
   4   4  -4    36400.19    35762.43    548.37 o 
   6   4  -4     2859.90     2822.63    155.47 o 
   8   4  -4    19375.56    18910.62    493.44 o 
  10   4  -4     3554.83     3525.85    288.04 o 
  12   4  -4     3065.82     2958.95    298.80 o 
  14   4  -4     2121.12     2417.94    472.07 o 
   2   6  -4    95270.04   102244.52   1353.26 o 
   4   6  -4    13257.50    13396.32    302.05 o 
   6   6  -4    16214.38    16370.55    369.09 o 
   8   6  -4     1870.45     2128.46    186.64 o 
  10   6  -4    10172.16    11126.05    394.63 o 
  12   6  -4     5467.85     4915.78    367.65 o 
   0   8  -4    43534.07    43041.57    855.08 o 
   2   8  -4    28747.81    30247.93    467.03 o 
   4   8  -4    15023.20    14076.56    320.45 o 
   6   8  -4     4217.53     4471.28    204.16 o 
   8   8  -4    19942.98    20458.21    526.54 o 
  10   8  -4     5790.02     5473.00    317.93 o 
  12   8  -4    23923.44    22505.06    635.23 o 
   2  10  -4    43916.60    42754.86    685.51 o 
   4  10  -4     1907.65     2039.68    119.12 o 
   6  10  -4     9138.34     9221.49    276.62 o 
   8  10  -4     6768.93     6440.20    321.31 o 
  10  10  -4    25338.85    25119.94    717.56 o 
  12  10  -4      215.54      244.61    117.18 o 
   0  12  -4   173820.33   170492.70   5152.87 o 
   2  12  -4      389.82      497.39     59.76 o 
   4  12  -4    11192.52    11571.64    258.71 o 
   6  12  -4     1689.40     1500.90    134.37 o 
   8  12  -4    15162.76    14873.31    432.73 o 
  10  12  -4     1917.54     1643.61    249.48 o 
  12  12  -4    11454.25    12137.92    561.34 o 
   2  14  -4    42772.78    40758.12    677.20 o 
   4  14  -4      832.91      770.86     82.26 o 
   6  14  -4     3754.86     3445.09    216.40 o 
   8  14  -4     3369.27     3403.95    217.76 o 
  10  14  -4    33300.06    32980.24    875.44 o 
  12  14  -4     4181.29     4374.13    365.02 o 
   0  16  -4    27904.21    23143.28   2160.66 o 
   2  16  -4    10930.52    10708.03    285.10 o 
   4  16  -4    22089.96    21551.71    472.47 o 
   6  16  -4      798.20      736.02    124.71 o 
   8  16  -4     9486.23     8548.27    351.54 o 
  10  16  -4     1871.34     1616.67    238.08 o 
  12  16  -4     6469.90     7281.16    463.68 o 
   2  18  -4    16165.73    15798.75    364.52 o 
   4  18  -4     4475.62     4241.80    189.55 o 
   6  18  -4    31686.10    31406.03    698.02 o 
   8  18  -4     7185.40     7418.73    519.90 o 
  10  18  -4     5726.94     5395.55    377.33 o 
  12  18  -4      523.91      545.76    276.30 o 
   0  20  -4    18490.58    18253.67    606.11 o 
   2  20  -4     7024.08     6794.60    271.44 o 
   4  20  -4    35918.73    35799.40    667.35 o 
   6  20  -4     1893.70     1973.78    225.38 o 
   8  20  -4    12332.42    11826.65    415.91 o 
  10  20  -4      488.12      541.62    173.88 o 
  12  20  -4     1602.86     1395.74    352.13 o 
   2  22  -4    10616.32    10530.16    302.04 o 
   4  22  -4      788.67      763.41    110.88 o 
   6  22  -4    39889.52    38551.48    838.11 o 
   8  22  -4      133.62      300.18    141.91 o 
  10  22  -4     1969.36     2366.79    328.31 o 
  12  22  -4      809.70      827.70    305.09 o 
   0  24  -4     9487.07     9197.19    437.66 o 
   2  24  -4     1786.06     1922.28    180.05 o 
   4  24  -4    27725.97    26722.77    666.84 o 
   6  24  -4       20.24       98.59    123.31 o 
   8  24  -4    13934.34    13057.28    538.74 o 
  10  24  -4        2.56       53.05    171.92 o 
   2  26  -4    18029.39    17579.92    499.11 o 
   4  26  -4      872.25     1046.20    156.55 o 
   6  26  -4    26398.99    25830.50    768.27 o 
   8  26  -4     4355.53     3922.08    341.89 o 
  10  26  -4     1217.93     1658.43    298.41 o 
   0  28  -4    24527.97    24733.67    821.50 o 
   2  28  -4     6928.81     7080.06    399.43 o 
   4  28  -4    12385.56    12663.74    469.68 o 
   6  28  -4     2878.10     2547.32    316.38 o 
   8  28  -4     6349.26     6557.25    452.38 o 
  10  28  -4     1295.09     1154.55    268.64 o 
   2  30  -4     2939.73     3045.05    253.60 o 
   4  30  -4     5222.80     5045.69    317.60 o 
   6  30  -4     5166.99     5089.84    388.18 o 
   8  30  -4     1161.74      979.21    217.43 o 
  10  30  -4    11386.13    13236.02    916.76 o 
   0  32  -4    31737.90    29591.98    970.39 o 
   2  32  -4      296.53      189.28    124.55 o 
   4  32  -4     5208.27     4638.15    654.69 o 
   6  32  -4     2603.72     2007.71    271.96 o 
   8  32  -4     5386.59     5544.54    435.74 o 
   2  34  -4    19419.88    17947.05    700.25 o 
   4  34  -4      219.37      151.78    157.44 o 
   6  34  -4      634.16      659.54    203.04 o 
   8  34  -4       52.66       51.39    164.54 o 
   0  36  -4    16305.13    15862.26   1521.69 o 
   2  36  -4      671.06      481.19    156.58 o 
   4  36  -4      329.21      447.10    182.35 o 
   6  36  -4     1223.30     1048.85    234.61 o 
   2  38  -4     7305.69     6608.73    579.32 o 
   4  38  -4     3691.13     3318.45    365.99 o 
   6  38  -4     2564.72     2060.45    481.26 o 
   0  40  -4     3858.38     3842.34    435.67 o 
   2  40  -4     4789.46     4264.95    640.72 o 
   4  40  -4     6220.25     6064.20    475.00 o 
   2  42  -4     4154.33     3461.34    312.62 o 
   1   1  -3      620.11      654.40     83.58 o 
   3   1  -3    27195.71    26815.30    411.29 o 
   5   1  -3    38964.46    38712.26    578.17 o 
   7   1  -3    14299.31    13839.77    321.91 o 
   9   1  -3     1659.32     1770.03    195.17 o 
  11   1  -3     5302.00     4926.08    338.50 o 
  13   1  -3      216.20      246.42    156.00 o 
   1   3  -3    31167.05    30625.64    495.07 o 
   3   3  -3    14349.14    13732.34    280.61 o 
   5   3  -3     6289.47     5921.00    183.97 o 
   7   3  -3    21118.10    21282.05    593.09 o 
   9   3  -3     1099.29     1403.24    202.14 o 
  11   3  -3     1191.89      840.20    267.02 o 
  13   3  -3     2477.06     2933.46    687.35 o 
   1   5  -3     1145.14     1158.73     86.26 o 
   3   5  -3    58731.67    60690.87    919.71 o 
   5   5  -3     2715.50     2507.17    138.71 o 
   7   5  -3     2701.33     2739.95    165.51 o 
   9   5  -3    13775.94    13820.47    511.09 o 
  11   5  -3     7389.27     7312.79    404.96 o 
  13   5  -3      896.37      631.17    225.16 o 
   1   7  -3    34024.88    32314.19    528.39 o 
   3   7  -3     1159.06      944.18     69.87 o 
   5   7  -3    11700.48    11451.43    300.52 o 
   7   7  -3    24705.21    24053.11    536.57 o 
   9   7  -3    10265.83    10585.31    402.03 o 
  11   7  -3     1211.12      992.06    165.04 o 
  13   7  -3     5741.90     4889.75   1121.33 o 
   1   9  -3    28670.13    27669.92    430.87 o 
   3   9  -3    44132.15    46413.28    677.70 o 
   5   9  -3     5695.78     5380.10    216.88 o 
   7   9  -3     1194.54     1102.40    120.15 o 
   9   9  -3     9359.43     9411.68    342.80 o 
  11   9  -3     4073.22     4897.07    309.42 o 
  13   9  -3     4872.05     4432.17    793.74 o 
   1  11  -3    52558.35    52994.34    982.70 o 
   3  11  -3     4240.02     5023.25    168.70 o 
   5  11  -3     5713.14     5824.09    209.67 o 
   7  11  -3     6744.50     7020.56    307.55 o 
   9  11  -3    13064.33    12611.91    368.22 o 
  11  11  -3     7691.54     7749.13    433.18 o 
  13  11  -3     8357.04     7642.99    698.76 o 
   1  13  -3    21160.80    18991.36    402.49 o 
   3  13  -3     7922.44     8225.90    239.53 o 
   5  13  -3     3011.45     3218.80    187.41 o 
   7  13  -3     6560.21     6896.12    280.15 o 
   9  13  -3     8306.45     9029.04    357.10 o 
  11  13  -3    11313.26    11589.62    484.39 o 
  13  13  -3     3074.16     3344.51    705.94 o 
   1  15  -3     9297.12     8707.87    233.22 o 
   3  15  -3    29514.34    28714.55    523.82 o 
   5  15  -3     5416.27     5701.40    209.38 o 
   7  15  -3     2313.08     2379.91    193.57 o 
   9  15  -3     6617.73     6532.15    338.04 o 
  11  15  -3     5219.03     5802.10    384.43 o 
  13  15  -3     2443.35     2270.14    428.36 o 
   1  17  -3    17659.24    16524.83    364.21 o 
   3  17  -3     6576.30     6804.19    218.38 o 
   5  17  -3     6838.38     6691.24    309.72 o 
   7  17  -3    12198.22    11705.58    379.39 o 
   9  17  -3     1173.38     1574.80    256.67 o 
  11  17  -3     2528.91     2427.39    270.11 o 
  13  17  -3     3775.04     4185.27   1052.75 o 
   1  19  -3     1520.66     1438.49    161.72 o 
   3  19  -3    15313.73    14114.06    345.23 o 
   5  19  -3    11411.19    11640.66    313.19 o 
   7  19  -3     4326.82     4533.30    275.21 o 
   9  19  -3     5332.89     6033.66    496.54 o 
  11  19  -3     3856.56     3730.51    329.92 o 
  13  19  -3      693.10      890.17    329.00 o 
   1  21  -3     3616.90     3549.97    196.08 o 
   3  21  -3     9211.04     9050.13    295.72 o 
   5  21  -3    12802.97    12802.17    343.55 o 
   7  21  -3    12662.42    12784.21    417.08 o 
   9  21  -3     1222.75     1335.75    186.96 o 
  11  21  -3      452.17      553.95    208.76 o 
   1  23  -3     1880.33     1793.73    150.74 o 
   3  23  -3    16683.19    16072.33    524.17 o 
   5  23  -3    16809.07    16968.07    420.57 o 
   7  23  -3     7739.66     7826.83    541.44 o 
   9  23  -3       12.05      -35.14    114.41 o 
  11  23  -3     1019.30      767.90    300.48 o 
   1  25  -3      249.85      133.09     66.40 o 
   3  25  -3    23988.95    23963.67    531.53 o 
   5  25  -3     9017.58     9177.39    318.78 o 
   7  25  -3     4750.84     4055.04    288.50 o 
   9  25  -3     1737.45     1781.75    219.23 o 
  11  25  -3     1198.79     1259.07    278.08 o 
   1  27  -3     1737.06     1703.30    163.97 o 
   3  27  -3     6739.31     6236.54    294.24 o 
   5  27  -3     4105.52     4072.40    282.94 o 
   7  27  -3    13296.32    13294.80    466.51 o 
   9  27  -3     1387.57     1150.91    197.24 o 
  11  27  -3      861.08      236.25    236.25 o 
   1  29  -3     2213.67     1965.34    161.50 o 
   3  29  -3     7526.96     7699.03    329.80 o 
   5  29  -3     4086.08     4057.74    320.18 o 
   7  29  -3     3191.08     3250.31    277.61 o 
   9  29  -3     6579.00     7191.68    470.04 o 
  11  29  -3     1940.51     2265.87    428.77 o 
   1  31  -3    18455.83    17385.17    473.91 o 
   3  31  -3     1499.61     1441.12    169.45 o 
   5  31  -3     5985.46     5998.46    455.95 o 
   7  31  -3      987.52      795.40    314.05 o 
   9  31  -3     1128.32     1424.29    252.10 o 
   1  33  -3     8400.84     8596.16    389.36 o 
   3  33  -3      963.12      695.75    175.03 o 
   5  33  -3     1747.09     1580.52    248.07 o 
   7  33  -3      330.60      355.79    176.58 o 
   9  33  -3     4356.66     4028.28    383.93 o 
   1  35  -3     5855.10     6345.70    737.22 o 
   3  35  -3     2005.15     1497.09    209.55 o 
   5  35  -3      159.72       59.37    146.29 o 
   7  35  -3     1078.14     1048.42    236.36 o 
   9  35  -3     5577.40     4994.99    695.32 o 
   1  37  -3     9366.43     8397.20    719.86 o 
   3  37  -3     2269.39     2369.24    252.81 o 
   5  37  -3     1076.56     1129.23    237.29 o 
   7  37  -3     2990.07     3134.20    397.75 o 
   1  39  -3      540.47      746.18    245.87 o 
   3  39  -3     5645.03     6511.05    407.95 o 
   5  39  -3      585.69      378.40    208.48 o 
   7  39  -3      205.37      288.54    194.43 o 
   1  41  -3     1136.30     1358.68    216.85 o 
   3  41  -3     1287.06     1610.26    236.10 o 
   5  41  -3     2526.27     2115.29    311.47 o 
   1  43  -3      210.85      -33.81    155.39 o 
   3  43  -3     4092.47     4582.04    364.05 o 
   2   0  -2    41959.44    41720.81    759.29 o 
   6   0  -2    67388.46    70530.62   1302.89 o 
  10   0  -2    20665.07     8876.21    763.67 o 
  14   0  -2     4230.54     4449.31    805.59 o 
   0   2  -2    69875.45    75963.45   1307.04 o 
   2   2  -2    27056.73    28685.27    411.73 o 
   4   2  -2    26744.23    25588.78    441.38 o 
   6   2  -2     2598.74     2830.77    169.50 o 
   8   2  -2    25390.41    25908.25    488.16 o 
  10   2  -2      221.83      153.46    103.01 o 
  12   2  -2     5723.77     5540.79    594.68 o 
  14   2  -2      604.67      283.94    268.43 o 
   2   4  -2    72637.24    73473.81    967.82 o 
   4   4  -2    21496.70    21656.83    393.88 o 
   6   4  -2    65390.35    66727.59   1015.40 o 
   8   4  -2     2960.27     2964.95    294.41 o 
  10   4  -2    11907.75    12153.03    429.81 o 
  12   4  -2     2793.01     2821.55    397.23 o 
  14   4  -2     1809.09     1650.95    848.76 o 
   0   6  -2    44976.04    37213.69   6401.25 o 
   2   6  -2    49421.14    51550.72    760.04 o 
   4   6  -2    19167.46    18982.68    432.60 o 
   6   6  -2    44050.92    46646.29    774.18 o 
   8   6  -2    12789.12    12595.56    327.13 o 
  10   6  -2      262.70      221.63    104.41 o 
  12   6  -2     5871.04     5510.11    566.12 o 
  14   6  -2     3798.80     2508.95   2008.45 o 
   2   8  -2    26087.23    26594.67    437.15 o 
   4   8  -2    15524.46    15665.24    280.51 o 
   6   8  -2    17282.58    15976.14    357.16 o 
   8   8  -2     1200.49     1192.56    125.58 o 
  10   8  -2    13984.90    14226.29    428.90 o 
  12   8  -2     2083.35     1766.46    352.24 o 
  14   8  -2     9225.13     8649.73    979.67 o 
   0  10  -2    78776.73    79462.71   1640.54 o 
   2  10  -2     1807.62     1714.43    122.06 o 
   4  10  -2    57433.13    56406.51    805.85 o 
   6  10  -2     8058.20     8569.19    252.96 o 
   8  10  -2    20380.04    19678.26    446.61 o 
  10  10  -2      363.87     1314.64    254.85 o 
  12  10  -2     7387.80     7753.46    675.75 o 
  14  10  -2       34.43       72.77    238.46 o 
   2  12  -2    24939.43    23227.18    452.76 o 
   4  12  -2    14242.80    16404.97    335.64 o 
   6  12  -2    24028.24    24868.21    462.60 o 
   8  12  -2     1063.98     1258.28    145.74 o 
  10  12  -2    20435.79    20750.84    547.84 o 
  12  12  -2      436.53      636.52    271.86 o 
  14  12  -2     2569.95     2784.18    685.12 o 
   0  14  -2    50751.36    51717.63   1166.71 o 
   2  14  -2    15158.72    15306.03    348.43 o 
   4  14  -2    14681.68    13526.31    305.32 o 
   6  14  -2      578.89      563.70     78.50 o 
   8  14  -2     4005.35     4212.20    251.91 o 
  10  14  -2     2380.05     2396.18    214.99 o 
  12  14  -2    15720.38    15335.63    855.64 o 
  14  14  -2     2104.09     2505.14    467.13 o 
   2  16  -2    39030.57    38971.75    662.99 o 
   4  16  -2     9207.27     9030.69    249.83 o 
   6  16  -2    28603.69    29255.34    556.37 o 
   8  16  -2     6773.61     6127.11    308.69 o 
  10  16  -2     9375.61     9139.03    373.33 o 
  12  16  -2     2408.25     2565.02    324.38 o 
   0  18  -2    17022.26    15958.40    518.59 o 
   2  18  -2    50873.71    52009.90    856.90 o 
   4  18  -2    22734.27    21598.04    448.30 o 
   6  18  -2    12466.49    12399.38    323.38 o 
   8  18  -2     6598.35     7104.89    371.42 o 
  10  18  -2     2071.88     1937.91    208.95 o 
  12  18  -2     3460.55     3633.99    386.67 o 
   2  20  -2    15538.44    15215.78    362.50 o 
   4  20  -2     9669.54     9766.71    305.87 o 
   6  20  -2    13463.35    13741.96    356.66 o 
   8  20  -2     1867.24     1656.62    184.53 o 
  10  20  -2    11608.69    11459.30    432.55 o 
  12  20  -2      760.30      628.08    222.85 o 
   0  22  -2    16924.50    16451.22    645.26 o 
   2  22  -2     2500.34     2306.44    162.14 o 
   4  22  -2    17989.12    16983.17    438.42 o 
   6  22  -2     4013.84     4520.71    275.02 o 
   8  22  -2     7137.04     7221.87    409.73 o 
  10  22  -2      367.71      241.17    152.12 o 
  12  22  -2     2715.55     2609.95    354.61 o 
   2  24  -2    15600.61    14651.48    380.48 o 
   4  24  -2     3051.41     3136.30    200.60 o 
   6  24  -2    23347.68    23224.74    599.37 o 
   8  24  -2      149.30      116.22    118.21 o 
  10  24  -2     6732.21     6700.84    439.37 o 
  12  24  -2      382.95      446.35    227.19 o 
   0  26  -2     8865.81     7254.71    686.42 o 
   2  26  -2     8971.93     8529.19    312.22 o 
   4  26  -2     4693.67     4711.95    252.01 o 
   6  26  -2     3401.65     3188.42    252.33 o 
   8  26  -2     7435.34     7270.54    390.99 o 
  10  26  -2     1292.72     1269.51    260.60 o 
  12  26  -2     2268.74     2511.23    365.72 o 
   2  28  -2    15152.80    14945.43    484.50 o 
   4  28  -2     8119.16     8350.69    353.42 o 
   6  28  -2     3721.34     3180.00    378.17 o 
   8  28  -2     6545.47     7329.61    403.97 o 
  10  28  -2     2165.33     2091.38    285.02 o 
   0  30  -2    24723.15    24857.43    825.16 o 
   2  30  -2    20268.63    20132.33    545.46 o 
   4  30  -2     8088.21     8195.00    347.57 o 
   6  30  -2     4460.11     5065.87    367.49 o 
   8  30  -2     7738.87     7113.29    408.49 o 
  10  30  -2     1401.72     1263.80    251.14 o 
   2  32  -2     4563.60     4703.24    279.40 o 
   4  32  -2     3847.87     3783.80    254.71 o 
   6  32  -2    12326.99    12752.83    469.08 o 
   8  32  -2     1104.37      958.99    196.31 o 
  10  32  -2     5800.52     6725.77    486.54 o 
   0  34  -2    23341.46    24186.49    851.37 o 
   2  34  -2     2206.81     2151.82    228.05 o 
   4  34  -2     4176.90     4204.01    322.82 o 
   6  34  -2      222.92      173.42    135.26 o 
   8  34  -2      962.20     1160.45    215.37 o 
   2  36  -2     5276.06     5033.89    307.71 o 
   4  36  -2      314.81      169.58    125.18 o 
   6  36  -2     7218.90     7868.78    518.46 o 
   8  36  -2      216.10        2.16    196.50 o 
   0  38  -2     3268.64     4192.79    416.65 o 
   2  38  -2     1502.19     1616.70    198.81 o 
   4  38  -2     5354.92     6412.24    359.95 o 
   6  38  -2      562.40      424.48    202.52 o 
   8  38  -2     2278.05      997.77    561.80 o 
   2  40  -2     3633.36     4037.19    327.87 o 
   4  40  -2      851.00      978.72    196.33 o 
   6  40  -2     1376.57     1325.13    265.64 o 
   0  42  -2     6361.57     6988.06    560.72 o 
   2  42  -2     3763.87     3940.47    329.32 o 
   4  42  -2     4132.30     3991.18    386.50 o 
   2  44  -2     5154.98     6601.47    478.30 o 
   1   1  -1    32547.04    34489.50    455.70 o 
   3   1  -1    43127.54    46050.18    678.50 o 
   5   1  -1    13165.48    13849.26    274.82 o 
   7   1  -1    16319.36    16472.73    349.08 o 
   9   1  -1    23475.82    22959.54    474.90 o 
  11   1  -1     6906.26     6564.24    550.12 o 
  13   1  -1     3462.34     3824.16    497.92 o 
   1   3  -1    88553.03    91247.62   1249.06 o 
   3   3  -1   113462.37   117795.60   1802.56 o 
   5   3  -1    17222.07    16962.86    307.79 o 
   7   3  -1     1299.98     1323.25     91.48 o 
   9   3  -1    11030.74    11043.48    310.32 o 
  11   3  -1     2674.05     2627.79    244.02 o 
  13   3  -1      793.28      799.49    286.86 o 
   1   5  -1    34526.75    35722.21    523.62 o 
   3   5  -1    20355.47    22830.20    345.80 o 
   5   5  -1     5928.05     5768.04    139.76 o 
   7   5  -1    45052.76    44248.72    710.21 o 
   9   5  -1     7088.31     7586.26    257.00 o 
  11   5  -1     5575.77     6239.35    576.87 o 
  13   5  -1    11819.21    11413.56    858.61 o 
   1   7  -1    19437.52    22297.84    393.02 o 
   3   7  -1   162229.00   164465.98   2099.75 o 
   5   7  -1    36159.89    39007.75    785.80 o 
   7   7  -1    15355.38    15346.08    307.63 o 
   9   7  -1    21612.21    21288.62    559.09 o 
  11   7  -1     2311.07     2795.13    395.02 o 
  13   7  -1      667.05      472.23    263.87 o 
   1   9  -1    42429.89    44714.28    674.71 o 
   3   9  -1    16878.94    16574.13    312.02 o 
   5   9  -1    13976.80    13371.68    280.94 o 
   7   9  -1    19289.22    19668.16    387.10 o 
   9   9  -1      427.91      593.44    109.31 o 
  11   9  -1     5769.33     4451.90   1858.56 o 
  13   9  -1     6621.64     5859.88    969.64 o 
   1  11  -1     7456.50     8863.64    210.90 o 
   3  11  -1    60907.67    62346.41    940.63 o 
   5  11  -1    27928.95    26955.81    483.06 o 
   7  11  -1     8416.12     8287.69    228.67 o 
   9  11  -1     9666.53     9372.94    321.77 o 
  11  11  -1     3051.39     3001.02    291.28 o 
  13  11  -1     4461.20     3346.45    483.69 o 
   1  13  -1     4269.63     4303.79    165.66 o 
   3  13  -1    27848.67    26925.08    521.04 o 
   5  13  -1    56529.52    58219.75    918.01 o 
   7  13  -1    16120.07    16472.33    363.65 o 
   9  13  -1     2227.79     2498.20    196.97 o 
  11  13  -1     2883.71     2476.25    252.88 o 
  13  13  -1       68.91      -86.73    165.44 o 
   1  15  -1     4139.75     3757.22    171.12 o 
   3  15  -1     5063.26     4671.26    179.60 o 
   5  15  -1     5975.49     5793.64    208.71 o 
   7  15  -1     9947.08     9647.27    319.95 o 
   9  15  -1     4120.35     3826.11    246.33 o 
  11  15  -1     5388.28     6445.50    398.43 o 
  13  15  -1     3464.46     3234.48    734.61 o 
   1  17  -1     6838.27     7108.13    222.18 o 
   3  17  -1    35963.21    35733.92    631.61 o 
   5  17  -1    13577.34    14103.71    459.26 o 
   7  17  -1      252.01      260.44     99.29 o 
   9  17  -1    10240.38    10485.97    368.30 o 
  11  17  -1    13306.65    12432.87    498.50 o 
  13  17  -1     2976.56     2342.60    443.07 o 
   1  19  -1    57307.40    56638.98    929.73 o 
   3  19  -1      422.54      341.34     79.17 o 
   5  19  -1    10091.59     9799.01    282.74 o 
   7  19  -1     6840.49     7421.27    330.04 o 
   9  19  -1    12000.35    12068.24    408.40 o 
  11  19  -1     1953.48     2043.87    251.76 o 
  13  19  -1     5359.77     5085.67    621.88 o 
   1  21  -1    22013.86    21380.21    460.61 o 
   3  21  -1     3351.17     2837.32    173.61 o 
   5  21  -1     6103.36     6827.47    286.87 o 
   7  21  -1     9882.20    10131.57    375.84 o 
   9  21  -1    11899.53    11689.42    412.58 o 
  11  21  -1     3190.37     3357.22    320.77 o 
  13  21  -1     4388.18     3908.03    546.66 o 
   1  23  -1    34167.85    34780.48    665.77 o 
   3  23  -1     6210.69     6170.23    259.30 o 
   5  23  -1     4175.44     4292.28    270.83 o 
   7  23  -1    11411.16    11868.38    403.08 o 
   9  23  -1     9487.88     8715.31    475.31 o 
  11  23  -1     7787.29     7713.24    477.28 o 
   1  25  -1    29868.88    29927.54    613.71 o 
   3  25  -1     4363.97     4484.32    236.49 o 
   5  25  -1     3634.66     4090.46    233.38 o 
   7  25  -1    10223.45    11269.53    483.00 o 
   9  25  -1     1232.40     1189.35    216.49 o 
  11  25  -1     7054.85     6492.47    447.67 o 
   1  27  -1     5996.43     6363.13    350.74 o 
   3  27  -1    12804.31    12332.76    368.64 o 
   5  27  -1     4845.17     5148.48    270.67 o 
   7  27  -1     3823.98     3790.99    287.54 o 
   9  27  -1     4979.65     6001.30    422.61 o 
  11  27  -1     2242.05     2588.01    312.52 o 
   1  29  -1    15604.74    15003.14    420.11 o 
   3  29  -1      983.13      910.88    139.44 o 
   5  29  -1     4554.14     5316.66    461.47 o 
   7  29  -1     6078.10     6541.69    407.32 o 
   9  29  -1     2370.76     2937.42    351.83 o 
  11  29  -1      288.78      191.45    176.16 o 
   1  31  -1     2438.19     2333.58    201.81 o 
   3  31  -1     6343.13     6078.02    306.83 o 
   5  31  -1    10349.89    10908.10    382.23 o 
   7  31  -1      557.79      588.15    204.28 o 
   9  31  -1     7033.72     7358.21    835.21 o 
  11  31  -1     2427.55     2671.41    338.57 o 
   1  33  -1      486.65      558.71    130.49 o 
   3  33  -1     4156.97     4476.56    279.08 o 
   5  33  -1     5273.36     6106.85    372.75 o 
   7  33  -1     5577.49     6385.58    564.41 o 
   9  33  -1     3215.72     2808.85    349.75 o 
   1  35  -1     3676.44     4133.45    302.75 o 
   3  35  -1     2742.88     2837.09    233.61 o 
   5  35  -1    10748.53    10728.47    413.62 o 
   7  35  -1     5527.13     5740.90    396.32 o 
   9  35  -1     1033.03     1267.43    262.35 o 
   1  37  -1       36.24      -50.97    107.63 o 
   3  37  -1    15783.68    15498.95    480.06 o 
   5  37  -1     4556.53     5307.80    349.02 o 
   7  37  -1     1330.93     1590.27    266.94 o 
   1  39  -1     2115.75     2209.58    226.98 o 
   3  39  -1     2610.61     3026.18    260.03 o 
   5  39  -1     2241.19     2207.69    259.32 o 
   7  39  -1     2460.47     2397.55    319.70 o 
   1  41  -1        9.55      112.29    130.49 o 
   3  41  -1    14441.51    15037.97    506.29 o 
   5  41  -1     2183.71     2356.82    272.57 o 
   1  43  -1     3623.16     4257.84    314.89 o 
   3  43  -1       80.68      134.44    139.59 o 
   5  43  -1     2499.35     2638.85    299.30 o 
   1  45  -1     1583.15     2419.98    259.48 o 
   3  45  -1      379.15      580.53    193.07 o 
   4   0   0     2637.32     2431.50    130.13 o 
   8   0   0    14166.43    13175.45    422.88 o 
  12   0   0    16795.66    16709.14   1242.05 o 
   2   2   0    49742.05    50213.17    705.63 o 
   4   2   0     2894.56     3044.48    190.87 o 
   6   2   0     3430.85     3136.72    146.26 o 
   8   2   0     4219.13     4278.52    178.42 o 
  10   2   0    47919.72    47314.25   1227.12 o 
  12   2   0     7639.50     6833.15    618.46 o 
  14   2   0    13027.04    11808.09    905.53 o 
   0   4   0   134356.38   134645.08   3184.43 o 
   2   4   0     2732.63     2362.56     82.45 o 
   4   4   0    11621.17    11593.09    228.81 o 
   6   4   0     1262.33     1247.71     98.15 o 
   8   4   0    31526.67    30403.82    597.24 o 
  10   4   0     3429.52     3331.76    246.22 o 
  12   4   0    23079.37    22434.07   1039.93 o 
  14   4   0     1635.83     2158.30    428.41 o 
   2   6   0   316327.19   325854.09   5320.94 o 
   4   6   0    35544.83    36728.30    668.13 o 
   6   6   0    23307.90    22366.38    410.10 o 
   8   6   0     8694.98     8560.62    237.34 o 
  10   6   0     8318.89     9950.69    962.83 o 
  12   6   0     5590.23     5760.23    585.81 o 
  14   6   0     7826.62     7451.93    723.82 o 
   0   8   0    32032.31    29462.23   2084.83 o 
   2   8   0    16810.90    18289.89    348.68 o 
   4   8   0    70576.66    68947.04   1103.37 o 
   6   8   0      311.40      222.42     57.61 o 
   8   8   0    21657.49    21765.06    433.39 o 
  10   8   0       48.88      101.58    103.74 o 
  12   8   0    11117.31    11046.86   1210.61 o 
  14   8   0     1628.60     1060.47    349.90 o 
   2  10   0    66686.28    65914.36    968.97 o 
   4  10   0      813.29      981.00    107.67 o 
   6  10   0    71785.15    69781.41   1153.85 o 
   8  10   0     1744.00     1607.86    122.12 o 
  10  10   0     2479.81     2552.55    222.86 o 
  12  10   0     5751.39     5269.75    566.90 o 
  14  10   0     5103.49     4438.54    577.23 o 
   0  12   0    57269.70    58998.28   1266.57 o 
   2  12   0    12515.52    12718.37    271.03 o 
   4  12   0   192420.30   194194.55   3274.95 o 
   6  12   0       94.68      129.37     51.94 o 
   8  12   0     8972.62     8771.90    294.18 o 
  10  12   0       24.73      -11.82     97.79 o 
  12  12   0     5016.13     4717.15    548.65 o 
  14  12   0      881.24      433.03    329.77 o 
   2  14   0    54179.01    52693.79    830.59 o 
   4  14   0    31052.56    33670.58    634.48 o 
   6  14   0    66401.80    64817.68   1111.19 o 
   8  14   0    24832.52    24360.52    619.23 o 
  10  14   0     9857.43    10027.95    419.47 o 
  12  14   0     1280.19     1505.30    273.04 o 
  14  14   0     5624.10     5123.06    619.61 o 
   0  16   0    26789.33    26267.92    689.96 o 
   2  16   0    13366.98    14168.01    322.55 o 
   4  16   0    79783.31    80413.35   1226.61 o 
   6  16   0      428.68      516.82     95.19 o 
   8  16   0     9908.56     9532.15    357.35 o 
  10  16   0    15014.33    15160.81    521.65 o 
  12  16   0      733.68      804.01    234.95 o 
  14  16   0     2713.08     3000.09    508.18 o 
   2  18   0     6874.40     5632.38    250.32 o 
   4  18   0    33642.92    32945.45    604.93 o 
   6  18   0    34005.83    33868.90    631.59 o 
   8  18   0     3148.90     3025.86    215.68 o 
  10  18   0    21417.80    21638.01    752.71 o 
  12  18   0     9791.93    10114.98    652.83 o 
   0  20   0    88385.69    90238.58   1951.57 o 
   2  20   0      720.90      606.33     95.60 o 
   4  20   0    22473.61    22287.16    472.78 o 
   6  20   0      168.06      170.37     66.71 o 
   8  20   0    22633.22    22515.25    571.38 o 
  10  20   0     5063.86     4923.85    404.12 o 
  12  20   0    13288.35    12499.30    821.49 o 
   2  22   0    38650.88    37521.56    694.17 o 
   4  22   0      438.87      386.20     93.27 o 
   6  22   0     6142.58     6073.14    266.49 o 
   8  22   0    10470.67    10299.64    523.46 o 
  10  22   0     9533.78    10754.37    519.71 o 
  12  22   0      373.04      175.73    186.77 o 
   0  24   0    54781.14    54664.46   1327.81 o 
   2  24   0     1097.00     1016.66    123.84 o 
   4  24   0      328.28      171.75     87.66 o 
   6  24   0     7778.12     7915.83    309.66 o 
   8  24   0    48008.30    48400.39   1150.18 o 
  10  24   0     1060.95     1467.63    234.53 o 
  12  24   0     5950.12     6169.92    658.84 o 
   2  26   0    24805.66    24063.35    535.18 o 
   4  26   0    13540.98    14402.02    395.56 o 
   6  26   0    14385.95    14019.02    398.83 o 
   8  26   0     9695.94     9665.34    509.67 o 
  10  26   0     9258.21     9301.06    532.42 o 
  12  26   0     3392.92     2687.63    393.30 o 
   0  28   0    20922.11    21898.32    723.24 o 
   2  28   0     7240.91     7687.25    320.41 o 
   4  28   0     9941.55    10148.05    339.13 o 
   6  28   0      287.24      295.73    111.65 o 
   8  28   0    11959.42    12487.09    598.23 o 
  10  28   0     2355.42     2437.94    309.19 o 
   2  30   0     4862.96     5126.79    279.02 o 
   4  30   0     6073.99     6389.81    314.03 o 
   6  30   0    28270.08    29094.79    657.02 o 
   8  30   0     7175.86     7170.67    467.01 o 
  10  30   0     3615.61     3421.99    350.69 o 
   0  32   0     1891.42     2164.51    278.96 o 
   2  32   0     2964.35     3107.73    296.75 o 
   4  32   0    26765.39    27397.47    635.27 o 
   6  32   0       24.72      -25.93    104.85 o 
   8  32   0     6954.85     6407.02    520.14 o 
  10  32   0     4845.92     4413.89    405.50 o 
   2  34   0     7060.69     7853.07    367.16 o 
   4  34   0     1964.14     1950.01    203.12 o 
   6  34   0    21935.43    22463.89    585.29 o 
   8  34   0     2982.40     3430.17    350.56 o 
  10  34   0     2030.03     1471.75    277.07 o 
   0  36   0     3629.81     3164.50    344.47 o 
   2  36   0      759.32      639.13    154.47 o 
   4  36   0    21152.36    20536.32    557.59 o 
   6  36   0     2967.14     3045.34    289.63 o 
   8  36   0     1337.66     1249.70    253.53 o 
   2  38   0    11892.47    12367.09    444.85 o 
   4  38   0      507.55      475.77    148.11 o 
   6  38   0     6899.50     7055.99    489.45 o 
   8  38   0     1315.53     1452.96    304.45 o 
   0  40   0    10904.45    11678.78    650.17 o 
   2  40   0      432.74      507.65    153.13 o 
   4  40   0     7341.31     8475.01    423.71 o 
   6  40   0        0.62       35.21    173.20 o 
   2  42   0     5000.91     5509.34    347.38 o 
   4  42   0      893.41      831.05    181.73 o 
   6  42   0      165.98       56.07    186.06 o 
   0  44   0    21300.80    25004.48   2517.91 o 
   2  44   0       87.07       45.97    140.42 o 
   4  44   0     1130.27     1503.87    221.26 o 
   1   1   1    34634.70    36361.85    619.76 o 
   3   1   1    38535.78    41762.64    732.62 o 
   5   1   1    14605.54    15292.58    316.03 o 
   7   1   1    17578.98    18158.76    471.29 o 
   9   1   1    22577.73    21237.05    672.83 o 
  11   1   1     6888.84     7777.48   1036.75 o 
  13   1   1     4165.60     3961.41    696.01 o 
   1   3   1    93140.91    94440.26   1575.49 o 
   3   3   1   120332.02   126693.89   1900.55 o 
   5   3   1    17108.45    16484.92    333.39 o 
   7   3   1     1398.54     1304.40    105.19 o 
   9   3   1    11008.72    10523.89    355.05 o 
  11   3   1     1992.08     1935.90    350.19 o 
  13   3   1      422.73      434.71    264.41 o 
   1   5   1    33251.63    33178.21    599.63 o 
   3   5   1    20577.63    23428.28    444.47 o 
   5   5   1     6665.97     6515.59    338.95 o 
   7   5   1    46374.41    44942.27    793.99 o 
   9   5   1     5684.81     6185.39    349.44 o 
  11   5   1     5661.07     6275.69   1015.40 o 
  13   5   1    13287.21    13131.83    807.64 o 
   1   7   1    20915.67    23073.70    454.64 o 
   3   7   1   162958.39   167514.95   2511.31 o 
   5   7   1    32394.15    34977.22   1389.18 o 
   7   7   1    14262.89    14720.50    345.37 o 
   9   7   1    23836.29    23476.90    611.14 o 
  11   7   1     2996.68     3198.47    327.41 o 
  13   7   1      293.98      480.51    415.45 o 
   1   9   1    46915.11    49008.85    899.23 o 
   3   9   1    15025.28    14962.73    290.67 o 
   5   9   1    14819.51    14300.23    321.39 o 
   7   9   1    18880.87    19069.80    419.64 o 
   9   9   1      168.97      177.92     88.14 o 
  11   9   1     6894.66     6131.90    453.31 o 
  13   9   1     7480.97     7579.80    704.31 o 
   1  11   1     9543.95    10528.85    282.48 o 
   3  11   1    63988.33    65157.67    977.78 o 
   5  11   1    27493.96    26947.82    530.02 o 
   7  11   1     7013.92     7228.89    222.85 o 
   9  11   1    11142.94    11434.36    414.98 o 
  11  11   1     4031.62     4129.21    385.77 o 
  13  11   1     4379.66     4715.52    574.09 o 
   1  13   1     4974.58     4897.42    196.79 o 
   3  13   1    29358.84    28852.98    505.85 o 
   5  13   1    56748.75    58913.88   1006.37 o 
   7  13   1    14075.00    14190.93    333.86 o 
   9  13   1     3173.24     3493.02    262.33 o 
  11  13   1     3618.67     3809.11    373.57 o 
  13  13   1       20.55     -106.70    226.01 o 
   1  15   1     3831.62     3280.06    169.27 o 
   3  15   1     4499.95     3907.38    169.73 o 
   5  15   1     6111.91     6211.64    211.34 o 
   7  15   1     9858.40     9430.50    269.13 o 
   9  15   1     5222.91     5565.90    338.38 o 
  11  15   1     5387.23     5970.48    473.09 o 
  13  15   1     4219.02     3761.61    648.60 o 
   1  17   1     8155.96     8165.73    253.23 o 
   3  17   1    36303.01    34139.20    608.31 o 
   5  17   1    14500.26    15454.27    357.72 o 
   7  17   1       42.58        4.19     67.66 o 
   9  17   1    12005.49    12015.07    452.44 o 
  11  17   1    13583.47    13254.58    626.55 o 
  13  17   1     2267.34     1645.01    306.05 o 
   1  19   1    55942.65    56568.07   1007.63 o 
   3  19   1      348.72      390.60     80.28 o 
   5  19   1    12080.95    11780.59    330.72 o 
   7  19   1     8316.87     8334.25    303.06 o 
   9  19   1    10225.40    10940.92    442.56 o 
  11  19   1     1412.46     1481.02    274.76 o 
  13  19   1     5725.01     5714.69    597.14 o 
   1  21   1    20087.81    18849.42    455.28 o 
   3  21   1     3723.53     2961.00    233.50 o 
   5  21   1     6709.71     6914.98    271.96 o 
   7  21   1    11797.67    11619.24    334.57 o 
   9  21   1    11595.51    11583.78    468.45 o 
  11  21   1     3238.56     2885.71    358.01 o 
  13  21   1     3925.41     3775.62    475.19 o 
   1  23   1    33469.01    34943.61    722.61 o 
   3  23   1     7316.95     7078.87    284.41 o 
   5  23   1     5491.93     5635.20    282.57 o 
   7  23   1    13365.49    12747.65    408.21 o 
   9  23   1     9045.06     9318.22    494.21 o 
  11  23   1     7111.90     7532.36    726.45 o 
   1  25   1    29381.91    29460.88    809.38 o 
   3  25   1     3800.57     4023.48    248.67 o 
   5  25   1     4767.67     4664.12    267.67 o 
   7  25   1    11809.56    12425.15    459.05 o 
   9  25   1      898.43     1011.34    203.82 o 
  11  25   1     6128.70     5824.30    427.30 o 
   1  27   1     5341.14     5159.55    284.67 o 
   3  27   1    12856.41    12054.36    588.61 o 
   5  27   1     5908.31     6336.87    327.71 o 
   7  27   1     4041.41     3816.70    397.14 o 
   9  27   1     5432.00     4719.18    983.19 o 
  11  27   1     2201.13     2451.25    312.00 o 
   1  29   1    15920.17    16142.04    470.08 o 
   3  29   1      536.24      531.45    123.09 o 
   5  29   1     5760.78     5455.53    291.55 o 
   7  29   1     6587.79     7285.36    427.61 o 
   9  29   1     2024.27     1927.09    306.83 o 
  11  29   1       98.85      -17.51    154.40 o 
   1  31   1     2950.82     3176.03    280.26 o 
   3  31   1     5889.78     6568.37    324.93 o 
   5  31   1    10100.91    11162.05    387.69 o 
   7  31   1      242.87      126.24    132.96 o 
   9  31   1     8418.95     7339.60    509.63 o 
  11  31   1     2871.29     3361.63    417.35 o 
   1  33   1      749.86      618.08    209.04 o 
   3  33   1     4452.85     5025.60    295.16 o 
   5  33   1     4844.39     5134.63    319.10 o 
   7  33   1     4840.16     5457.97    543.94 o 
   9  33   1     3855.16     3323.21    428.79 o 
   1  35   1     4675.24     4907.33    364.67 o 
   3  35   1     2911.74     3468.94    253.56 o 
   5  35   1    10536.78    10841.06    428.99 o 
   7  35   1     5092.10     5278.33    421.68 o 
   9  35   1     1333.45     1434.32    272.70 o 
   1  37   1        3.47        1.35    103.61 o 
   3  37   1    16990.51    16717.30    500.13 o 
   5  37   1     4217.68     4774.55    312.63 o 
   7  37   1     1030.08     1103.77    244.52 o 
   1  39   1     2595.22     2737.95    300.63 o 
   3  39   1     1913.78     1739.42    211.74 o 
   5  39   1     1965.65     1661.21    235.96 o 
   7  39   1     2749.94     3341.82    428.29 o 
   1  41   1       84.71       75.06    108.44 o 
   3  41   1    14864.57    15528.20    565.74 o 
   5  41   1     1996.69     2189.28    257.53 o 
   1  43   1     3667.46     3853.15    377.61 o 
   3  43   1      231.68      481.82    158.79 o 
   5  43   1     3164.26     3392.42    322.28 o 
   1  45   1     1575.36     2163.30    277.29 o 
   3  45   1      463.23      642.46    181.51 o 
   2   0   2    44086.79    43306.98   1083.44 o 
   6   0   2    74225.02    77794.91   1933.29 o 
  10   0   2    17553.54    20543.09    844.00 o 
  14   0   2     4425.29     4382.74    816.24 o 
   0   2   2    62300.82    65731.33   1567.66 o 
   2   2   2    26392.40    26887.36    458.28 o 
   4   2   2    28515.88    28138.92    574.20 o 
   6   2   2     2687.63     3193.85    253.92 o 
   8   2   2    27156.33    27969.25    802.83 o 
  10   2   2      230.55      336.91    155.40 o 
  12   2   2     4327.31     3921.63    499.82 o 
  14   2   2      633.35      602.36    304.03 o 
   2   4   2    68304.86    67514.13   1359.18 o 
   4   4   2    22094.94    22986.84    497.48 o 
   6   4   2    70126.10    72328.52   1334.71 o 
   8   4   2     2712.84     2706.30    181.81 o 
  10   4   2    10634.67    10574.98    480.04 o 
  12   4   2     2685.81     2794.34    427.23 o 
  14   4   2     2675.03     2432.93    455.80 o 
   0   6   2    45877.23    44452.00   1099.07 o 
   2   6   2    49595.01    51637.89    924.68 o 
   4   6   2    20365.80    19655.22    452.59 o 
   6   6   2    44067.39    48880.50    964.31 o 
   8   6   2    13709.35    13692.96    401.50 o 
  10   6   2      293.18      382.83    173.44 o 
  12   6   2     5672.39     5702.17    584.22 o 
  14   6   2     4017.76     2825.78    479.03 o 
   2   8   2    29744.33    28923.54    571.09 o 
   4   8   2    15023.97    15106.62    318.44 o 
   6   8   2    14966.88    13836.70    313.32 o 
   8   8   2     1310.22     1501.02    207.82 o 
  10   8   2    16013.55    15599.53    784.89 o 
  12   8   2     2006.39     2199.96    324.44 o 
  14   8   2     8175.91     7586.91    745.00 o 
   0  10   2    81824.10    81017.17   1635.17 o 
   2  10   2     1820.03     1432.45    171.70 o 
   4  10   2    58202.98    59534.03    990.63 o 
   6  10   2     7930.42     8656.61    292.25 o 
   8  10   2    20261.51    20485.36    597.98 o 
  10  10   2      354.73      460.52    215.85 o 
  12  10   2     8686.99     8431.66    568.44 o 
  14  10   2       27.79     -165.03    226.86 o 
   2  12   2    25023.15    23106.73    462.39 o 
   4  12   2    14251.13    16781.80    345.07 o 
   6  12   2    20502.54    21092.37    450.55 o 
   8  12   2     1025.35      962.69    131.73 o 
  10  12   2    23466.26    23190.65    811.75 o 
  12  12   2      417.68      525.60    204.15 o 
  14  12   2     2453.33     2333.17    459.01 o 
   0  14   2    55792.78    56613.91   1223.49 o 
   2  14   2    15108.01    15078.84    401.70 o 
   4  14   2    15192.80    14287.94    320.23 o 
   6  14   2      554.38      502.33     82.79 o 
   8  14   2     3840.05     4240.07    243.16 o 
  10  14   2     2338.20     2241.36    293.81 o 
  12  14   2    16507.58    17221.90    745.53 o 
  14  14   2     2221.32     1862.95    516.82 o 
   2  16   2    41781.64    41108.87    765.78 o 
   4  16   2     9280.09     9628.31    261.11 o 
   6  16   2    26572.22    25696.24    507.76 o 
   8  16   2     6833.59     6820.67    299.81 o 
  10  16   2    10463.59    10965.35    570.72 o 
  12  16   2     2372.07     2152.98    315.76 o 
   0  18   2    15799.28    14512.67    457.73 o 
   2  18   2    50949.22    52101.06    947.58 o 
   4  18   2    23076.42    22130.78    458.22 o 
   6  18   2    12380.82    12786.26    330.40 o 
   8  18   2     6467.92     6432.02    351.14 o 
  10  18   2     2050.44     2215.22    302.23 o 
  12  18   2     4139.21     4348.30    442.31 o 
   2  20   2    15749.56    15307.80    401.90 o 
   4  20   2     9425.38    10050.49    292.96 o 
   6  20   2    16056.79    16410.34    397.87 o 
   8  20   2     1896.21     2001.01    197.64 o 
  10  20   2    10263.90    10109.48    489.79 o 
  12  20   2      819.93      808.18    248.13 o 
   0  22   2    16749.06    15852.90    555.42 o 
   2  22   2     2537.12     3055.90    274.45 o 
   4  22   2    18311.65    17551.78    533.34 o 
   6  22   2     3976.04     3411.68    284.62 o 
   8  22   2     6833.88     7055.16    353.32 o 
  10  22   2      376.85      557.53    171.98 o 
  12  22   2     2157.71     2964.88    383.98 o 
   2  24   2    16063.52    15297.05    474.42 o 
   4  24   2     3021.31     3061.09    199.16 o 
   6  24   2    25327.16    25372.52    626.65 o 
   8  24   2      133.89      172.03    117.60 o 
  10  24   2     5447.48     6031.81    418.12 o 
  12  24   2      367.02      292.86    225.29 o 
   0  26   2     8882.83     9007.07    432.69 o 
   2  26   2     9244.39     9200.33    386.13 o 
   4  26   2     5017.41     5343.37    266.37 o 
   6  26   2     3282.04     3409.56    278.24 o 
   8  26   2     7416.70     6829.75    407.81 o 
  10  26   2     1307.64      632.86    332.31 o 
  12  26   2     2277.88     2480.62    377.68 o 
   2  28   2    14836.56    14738.15    533.47 o 
   4  28   2     7756.55     7224.44    326.06 o 
   6  28   2     3972.81     3937.68    282.32 o 
   8  28   2     6770.72     7166.70    390.52 o 
  10  28   2     1947.25     1929.08    273.71 o 
   0  30   2    27434.33    28095.77    903.27 o 
   2  30   2    20297.09    20698.92    567.37 o 
   4  30   2     7774.93     8294.02    456.82 o 
   6  30   2     4471.28     4316.11    300.93 o 
   8  30   2     7880.91     8286.48    502.67 o 
  10  30   2     1411.81     1511.52    262.87 o 
   2  32   2     5749.59     6283.68    461.56 o 
   4  32   2     3916.13     3782.64    258.31 o 
   6  32   2    10424.29     9779.13    451.13 o 
   8  32   2     1034.87     1014.61    230.88 o 
  10  32   2     7036.10     7542.83    627.91 o 
   0  34   2    23990.20    23508.17    815.00 o 
   2  34   2     2195.54     1899.19    212.61 o 
   4  34   2     3700.13     3635.05    258.82 o 
   6  34   2      229.08      195.66    142.87 o 
   8  34   2     1256.59     1089.38    235.70 o 
   2  36   2     5733.85     6342.81    379.64 o 
   4  36   2      307.25      173.96    126.15 o 
   6  36   2     6105.98     5781.71    417.10 o 
   8  36   2      257.74      508.59    213.96 o 
   0  38   2     3981.93     4119.91    502.70 o 
   2  38   2     1552.02     1574.98    200.31 o 
   4  38   2     5520.38     6507.56    407.73 o 
   6  38   2      553.69      420.07    161.74 o 
   8  38   2     2195.97     2127.03    484.68 o 
   2  40   2     3855.94     3471.65    351.12 o 
   4  40   2      804.68      768.86    213.01 o 
   6  40   2     1791.71     1126.33    288.25 o 
   0  42   2     4825.45     5574.55    610.14 o 
   2  42   2     3827.07     3068.79    404.33 o 
   4  42   2     4608.76     4261.16    616.58 o 
   2  44   2     4723.14     5917.01    411.70 o 
   1   1   3      317.74      484.88     75.75 o 
   3   1   3    26205.29    25187.66    457.76 o 
   5   1   3    37655.22    36710.38    640.03 o 
   7   1   3    15808.24    15928.26    553.67 o 
   9   1   3     1137.35     1176.11    227.12 o 
  11   1   3     4048.59     4149.36    321.28 o 
  13   1   3      408.69      255.02    260.30 o 
   1   3   3    27767.16    28281.42    552.86 o 
   3   3   3    16210.65    16022.36    568.26 o 
   5   3   3     5220.30     4478.70    240.67 o 
   7   3   3    20422.60    20815.74    507.22 o 
   9   3   3     1555.75     1669.23    236.34 o 
  11   3   3     1190.29     1408.42    243.14 o 
  13   3   3     1933.10     1711.79    895.52 o 
   1   5   3     2138.17     1999.18    109.37 o 
   3   5   3    54954.32    56144.20   1012.08 o 
   5   5   3     3622.65     3585.78    201.05 o 
   7   5   3     3353.71     3213.89    224.57 o 
   9   5   3    11616.67    12917.23    532.54 o 
  11   5   3     6801.78     5533.20    555.80 o 
  13   5   3     1164.14     1216.77    339.99 o 
   1   7   3    35270.55    33627.24    739.47 o 
   3   7   3     1773.95     1525.03    136.20 o 
   5   7   3    12451.20    12132.85    357.03 o 
   7   7   3    22914.99    22879.92    567.92 o 
   9   7   3    11862.76    12102.04    663.29 o 
  11   7   3     1759.73     1770.13    346.94 o 
  13   7   3     4779.94     4944.68    579.23 o 
   1   9   3    28381.36    27760.26    640.47 o 
   3   9   3    39367.58    40410.29    782.86 o 
   5   9   3     5230.99     5744.97    254.35 o 
   7   9   3     1016.12     1417.20    154.61 o 
   9   9   3     9462.78     9851.75    474.63 o 
  11   9   3     4170.91     4357.54    668.71 o 
  13   9   3     5003.13     4952.92    588.26 o 
   1  11   3    52175.86    51027.66    949.97 o 
   3  11   3     6009.55     6948.99    230.83 o 
   5  11   3     4345.36     4747.37    253.65 o 
   7  11   3     5055.33     5312.94    469.78 o 
   9  11   3    12526.88    12770.53    533.01 o 
  11  11   3     7933.36     7383.50    645.37 o 
  13  11   3     7955.86     7829.53    593.38 o 
   1  13   3    20355.60    18391.38    388.27 o 
   3  13   3     9781.97    10311.34    307.74 o 
   5  13   3     2306.43     2207.09    132.07 o 
   7  13   3     6457.32     6274.01    306.85 o 
   9  13   3     8342.57     8099.12    771.33 o 
  11  13   3    12610.63    12650.65    618.06 o 
  13  13   3     2713.11     3163.16    403.09 o 
   1  15   3     8822.92     8248.27    279.31 o 
   3  15   3    27108.43    25960.35    539.61 o 
   5  15   3     4458.89     4871.77    307.46 o 
   7  15   3     3164.69     3104.03    215.32 o 
   9  15   3     5170.06     5277.90    324.41 o 
  11  15   3     5125.68     5599.67    474.98 o 
  13  15   3     3273.23     4316.02    617.66 o 
   1  17   3    16929.55    15143.03    364.22 o 
   3  17   3     8287.43     8111.73    266.74 o 
   5  17   3     5863.04     5755.60    228.49 o 
   7  17   3    10800.14    10659.52    359.43 o 
   9  17   3     1732.85     1719.99    179.94 o 
  11  17   3     2503.16     2378.97    474.83 o 
  13  17   3     3349.45     3019.83    399.07 o 
   1  19   3      805.07      951.25    110.27 o 
   3  19   3    14890.58    14102.57    382.24 o 
   5  19   3    11589.14    11615.98    316.38 o 
   7  19   3     5247.97     5335.15    291.67 o 
   9  19   3     4804.80     5198.82    311.49 o 
  11  19   3     3200.16     3641.87    407.35 o 
  13  19   3     1180.30      769.49    261.18 o 
   1  21   3     2623.73     2475.84    174.93 o 
   3  21   3    10620.56     9908.54    325.16 o 
   5  21   3    13416.78    13282.24    356.04 o 
   7  21   3    11745.11    12427.29    528.33 o 
   9  21   3     1021.50      959.92    163.72 o 
  11  21   3      187.88      484.27    230.49 o 
   1  23   3     1177.90     1144.01    134.89 o 
   3  23   3    14935.98    14395.63    417.16 o 
   5  23   3    17411.14    17937.01    497.72 o 
   7  23   3     7649.86     8374.65    499.27 o 
   9  23   3       35.04       11.65    116.68 o 
  11  23   3      590.82      283.46    185.16 o 
   1  25   3      222.64      255.95     99.91 o 
   3  25   3    21490.90    20884.61    571.02 o 
   5  25   3    10123.97     9724.23    392.82 o 
   7  25   3     4931.75     4928.08    309.65 o 
   9  25   3     1240.46      947.35    202.56 o 
  11  25   3      713.22      310.57    179.95 o 
   1  27   3     2162.68     2137.02    261.07 o 
   3  27   3     8265.61     7526.41    315.27 o 
   5  27   3     4286.95     4490.57    290.58 o 
   7  27   3    12608.14    12938.23    455.80 o 
   9  27   3     1717.24     1503.97    242.06 o 
  11  27   3      538.58      559.38    243.84 o 
   1  29   3     1496.22     1806.12    188.79 o 
   3  29   3     6595.80     6603.64    316.16 o 
   5  29   3     3126.25     3252.83    257.46 o 
   7  29   3     4120.28     3950.61    298.13 o 
   9  29   3     5969.37     5870.23    435.43 o 
  11  29   3     1721.84     2219.93    364.85 o 
   1  31   3    18157.95    17549.97    512.55 o 
   3  31   3     2149.07     2004.47    256.48 o 
   5  31   3     4823.10     4919.85    323.95 o 
   7  31   3      672.08      795.54    176.00 o 
   9  31   3     1353.47     1568.84    261.08 o 
   1  33   3     9650.85    10478.65    440.18 o 
   3  33   3      546.66      434.31    164.86 o 
   5  33   3     1441.42     1466.60    209.54 o 
   7  33   3      629.52      725.84    219.39 o 
   9  33   3     4148.09     3974.20    383.55 o 
   1  35   3     5617.30     5695.66    402.81 o 
   3  35   3     1262.94     1178.60    199.26 o 
   5  35   3       68.64       19.59    148.78 o 
   7  35   3      752.11      814.85    194.26 o 
   9  35   3     5325.76     5967.57    561.96 o 
   1  37   3     9218.77     9125.51    517.85 o 
   3  37   3     2892.77     3233.96    291.50 o 
   5  37   3      642.38      675.54    206.32 o 
   7  37   3     2191.93     2899.57    337.96 o 
   1  39   3      569.30      793.06    209.40 o 
   3  39   3     5000.19     4870.67    361.18 o 
   5  39   3      758.72     1131.09    248.88 o 
   7  39   3      399.01      337.40    202.43 o 
   1  41   3      900.05     1132.79    210.26 o 
   3  41   3     1644.15     1547.93    265.80 o 
   5  41   3     2644.89     2776.91    348.25 o 
   1  43   3      165.29      -34.97    145.42 o 
   3  43   3     3623.45     3889.90    422.06 o 
   0   0   4    25259.66    26127.76   1127.37 o 
   4   0   4    96734.15    96972.41   1980.95 o 
   8   0   4    11485.07    11480.50    634.15 o 
  12   0   4     3728.39     3999.25    732.49 o 
   2   2   4    17583.03    16191.98    343.10 o 
   4   2   4     3177.82     3031.80    147.54 o 
   6   2   4    63151.09    62766.19   1211.87 o 
   8   2   4    11145.50    11574.35    494.29 o 
  10   2   4     2812.50     2874.32    269.84 o 
  12   2   4      411.67      357.45    194.00 o 
  14   2   4    11011.46    13308.09   1607.68 o 
   0   4   4    48883.30    50152.53   1270.66 o 
   2   4   4    23437.38    23144.40    447.15 o 
   4   4   4    35588.34    34976.55    632.41 o 
   6   4   4     2873.58     2962.31    199.02 o 
   8   4   4    19754.32    19843.95    823.31 o 
  10   4   4     3458.22     3260.46    335.29 o 
  12   4   4     2424.87     2582.63    453.74 o 
  14   4   4     2124.23     2218.36    609.04 o 
   2   6   4    91960.46    97458.06   1715.98 o 
   4   6   4    13268.28    13343.00    298.63 o 
   6   6   4    16305.92    16585.74    459.97 o 
   8   6   4     1832.48     1699.47    231.98 o 
  10   6   4    10418.40    10899.93    545.92 o 
  12   6   4     5349.13     4952.65    813.86 o 
   0   8   4    42318.64    40314.62   1625.98 o 
   2   8   4    29030.62    30353.73    635.37 o 
   4   8   4    15359.89    14654.50    309.84 o 
   6   8   4     4211.19     4465.03    255.66 o 
   8   8   4    17931.58    18686.07    928.17 o 
  10   8   4     5757.25     6193.28    449.99 o 
  12   8   4    23230.97    23026.24   1088.89 o 
   2  10   4    42952.63    40849.74    724.88 o 
   4  10   4     1877.69     2024.52    132.10 o 
   6  10   4    11144.76    11380.10    377.71 o 
   8  10   4     6864.23     7734.07    437.58 o 
  10  10   4    24727.24    25076.63    837.41 o 
  12  10   4      226.90      340.60    278.97 o 
   0  12   4   170496.72   175199.16   5972.86 o 
   2  12   4      381.99      476.59     74.15 o 
   4  12   4    10574.91    11625.96    330.11 o 
   6  12   4     1692.46     1834.50    222.66 o 
   8  12   4    14284.65    13940.90    626.68 o 
  10  12   4     1926.20     1710.35    259.26 o 
  12  12   4    11416.95    10945.62    853.33 o 
   2  14   4    43275.69    42733.31    778.33 o 
   4  14   4      853.80      784.75    109.32 o 
   6  14   4     4291.17     4325.81    270.85 o 
   8  14   4     3553.87     3860.01    285.84 o 
  10  14   4    31565.93    31821.05   1310.32 o 
  12  14   4     4164.52     4872.86    507.54 o 
   0  16   4    23720.65    22703.50    796.46 o 
   2  16   4    10855.76    10667.64    277.05 o 
   4  16   4    22387.48    22249.26    548.43 o 
   6  16   4      786.30      693.93    156.04 o 
   8  16   4     9494.62     9129.18    456.05 o 
  10  16   4     1801.30     1698.01    238.03 o 
  12  16   4     7106.17     7239.78    570.53 o 
   2  18   4    16627.07    16293.23    374.00 o 
   4  18   4     4474.38     4876.17    239.31 o 
   6  18   4    30246.77    30559.62    692.02 o 
   8  18   4     7244.92     7468.12    365.93 o 
  10  18   4     5335.66     5718.18    395.08 o 
  12  18   4      488.74      345.16    223.21 o 
   0  20   4    19680.60    19494.78    755.09 o 
   2  20   4     7198.72     7179.21    253.34 o 
   4  20   4    35294.96    35071.70    734.19 o 
   6  20   4     1914.54     2114.84    200.22 o 
   8  20   4    12130.87    11633.39    626.70 o 
  10  20   4      478.12      198.43    174.44 o 
  12  20   4     1487.55     1775.55    323.21 o 
   2  22   4     9435.36     9679.77    301.77 o 
   4  22   4      755.66     1038.90    128.97 o 
   6  22   4    37944.77    37318.70    819.00 o 
   8  22   4      144.83      215.39    123.61 o 
  10  22   4     3060.86     3136.79    380.15 o 
  12  22   4      835.09     1317.40    375.83 o 
   0  24   4    11872.28    11155.58    581.73 o 
   2  24   4     1750.27     1651.53    153.06 o 
   4  24   4    27873.81    27537.87    659.36 o 
   6  24   4       17.69       13.62    103.13 o 
   8  24   4    13474.54    13257.90    457.92 o 
  10  24   4        4.84      -50.65    169.75 o 
   2  26   4    17331.49    16804.56    493.13 o 
   4  26   4      827.94     1072.04    163.04 o 
   6  26   4    25252.66    26481.31    677.02 o 
   8  26   4     4532.69     4657.74    323.31 o 
  10  26   4     1805.63     2362.81    483.65 o 
   0  28   4    24968.67    24125.46    980.85 o 
   2  28   4     7008.35     7249.94    369.66 o 
   4  28   4    10967.10    11315.19    950.54 o 
   6  28   4     2755.29     2710.55    249.38 o 
   8  28   4     6571.24     6216.04    376.76 o 
  10  28   4     1252.75     1443.60    302.92 o 
   2  30   4     3672.84     4176.31    298.98 o 
   4  30   4     5207.45     4797.85    457.27 o 
   6  30   4     5552.85     5369.49    394.96 o 
   8  30   4     1224.40     1465.11    241.33 o 
  10  30   4    10614.70    10283.44   1092.11 o 
   0  32   4    29340.25    27884.33   1139.71 o 
   2  32   4      317.92      118.55    127.74 o 
   4  32   4     4545.64     4571.50    369.55 o 
   6  32   4     2637.65     2409.69    286.57 o 
   8  32   4     5580.26     5416.60    422.09 o 
   2  34   4    19572.77    20027.50    789.31 o 
   4  34   4      212.75       81.77    152.79 o 
   6  34   4     1212.55     1412.10    247.03 o 
   8  34   4       52.68      157.54    181.12 o 
   0  36   4    15913.21    16855.66   1281.09 o 
   2  36   4      634.37      808.82    183.41 o 
   4  36   4      494.99      809.29    218.30 o 
   6  36   4     1219.62      943.86    227.98 o 
   2  38   4     6451.61     6832.88    423.92 o 
   4  38   4     3660.75     3610.99    425.11 o 
   6  38   4     2854.34     3040.48    350.53 o 
   0  40   4     3654.76     4749.83    584.10 o 
   2  40   4     4802.15     4470.06    403.76 o 
   4  40   4     6709.23     6410.52    484.41 o 
   2  42   4     3845.67     3497.04    449.86 o 
   1   1   5    25214.40    26937.11    480.06 o 
   3   1   5     2537.65     2340.31    136.11 o 
   5   1   5    38983.87    39555.89    839.77 o 
   7   1   5     8197.64     8204.13    389.52 o 
   9   1   5    13181.88    14188.57    516.45 o 
  11   1   5     2001.43     1926.39    291.17 o 
  13   1   5     3112.51     3328.41    605.69 o 
   1   3   5    55270.26    56005.46    944.43 o 
   3   3   5     8240.58    10020.54    732.09 o 
   5   3   5    23601.26    23921.51    493.62 o 
   7   3   5    10054.84     9826.41    507.40 o 
   9   3   5     6322.11     6132.00    381.99 o 
  11   3   5     3055.39     3174.83    336.58 o 
  13   3   5     9686.70    10873.06   1017.14 o 
   1   5   5     1726.28     1478.86    113.83 o 
   3   5   5    31559.34    30171.95    580.07 o 
   5   5   5     5408.69     5502.84    211.12 o 
   7   5   5     8622.61     9257.87    518.47 o 
   9   5   5    15410.79    16170.76    886.71 o 
  11   5   5    10595.84    11291.35    507.66 o 
  13   5   5       50.02     -258.63    275.66 o 
   1   7   5    15030.63    13654.18    341.81 o 
   3   7   5     4358.43     4112.84    255.71 o 
   5   7   5     8051.10     8294.28    292.34 o 
   7   7   5    20408.88    22003.21    829.91 o 
   9   7   5      985.43     1149.81    223.46 o 
  11   7   5     1726.68     2232.43    309.05 o 
  13   7   5     5792.18     6187.01    534.48 o 
   1   9   5    31191.08    32379.01    835.77 o 
   3   9   5    19304.76    18535.81    469.65 o 
   5   9   5    16964.47    16089.60    785.76 o 
   7   9   5     3987.33     4426.98    330.77 o 
   9   9   5    13142.51    12671.54    560.03 o 
  11   9   5     4882.43     4817.70    430.72 o 
  13   9   5       53.73      270.45    263.33 o 
   1  11   5     5133.41     4446.94    361.98 o 
   3  11   5    20227.38    20179.31    440.15 o 
   5  11   5     9319.51     9046.83    378.22 o 
   7  11   5     5417.87     5310.71    312.83 o 
   9  11   5    13099.65    12478.78    556.30 o 
  11  11   5     9534.49     8688.48    568.99 o 
  13  11   5     3151.52     3099.10    507.48 o 
   1  13   5    22698.81    21532.49    795.38 o 
   3  13   5     3933.93     3999.47    300.83 o 
   5  13   5    10766.78    10517.63    421.67 o 
   7  13   5     7685.09     7866.64    377.27 o 
   9  13   5      446.94      622.34    231.94 o 
  11  13   5     7052.50     7637.54    538.49 o 
   1  15   5    15912.75    15888.65    585.33 o 
   3  15   5    41739.10    42008.15    791.29 o 
   5  15   5     8701.50     8722.58    407.24 o 
   7  15   5      997.33     1171.62    175.57 o 
   9  15   5    15227.62    13999.33    602.99 o 
  11  15   5     5291.85     4791.23    832.07 o 
   1  17   5    24929.14    23714.61    607.72 o 
   3  17   5     2485.70     2703.72    192.30 o 
   5  17   5    14404.73    14780.00    538.56 o 
   7  17   5    11661.95    11403.59    433.46 o 
   9  17   5       51.67       82.91    154.61 o 
  11  17   5     3387.74     3385.01    396.23 o 
   1  19   5     5106.71     5009.33    289.57 o 
   3  19   5    25111.56    25236.60    594.21 o 
   5  19   5     5033.04     4401.68    340.16 o 
   7  19   5      115.59      164.47    113.38 o 
   9  19   5    11523.37    11422.25    524.17 o 
  11  19   5     1935.38     2408.13    440.29 o 
   1  21   5     5929.50     6268.93    339.18 o 
   3  21   5     2777.37     2770.13    215.30 o 
   5  21   5    13157.29    11681.51    676.09 o 
   7  21   5     9974.88     9902.83    617.51 o 
   9  21   5     2416.92     2431.08    276.85 o 
  11  21   5     2658.29     2429.07    362.91 o 
   1  23   5    18966.43    18568.41    746.38 o 
   3  23   5     4849.72     4810.65    366.49 o 
   5  23   5     4583.82     5083.56    359.58 o 
   7  23   5     5844.05     5274.16    369.99 o 
   9  23   5     2110.62     1621.55    289.08 o 
  11  23   5      425.56      433.68    294.68 o 
   1  25   5     5589.16     5104.13    327.73 o 
   3  25   5    11136.06    11385.65    476.40 o 
   5  25   5     5906.16     6665.28    416.88 o 
   7  25   5     1590.10     1129.22    214.22 o 
   9  25   5     4868.13     4175.42    425.55 o 
   1  27   5     6336.96     7135.10    441.87 o 
   3  27   5     3465.44     3866.99    319.98 o 
   5  27   5     5206.59     5064.00    381.07 o 
   7  27   5    11529.75    11399.15    531.31 o 
   9  27   5     1401.20     1821.70    317.08 o 
   1  29   5     2752.68     2279.20    251.84 o 
   3  29   5    23092.81    23063.91    806.40 o 
   5  29   5     2519.88     2183.49    274.13 o 
   7  29   5      303.01      305.56    173.79 o 
   9  29   5     6565.01     6791.12    557.69 o 
   1  31   5    11610.49    11464.54    511.51 o 
   3  31   5      207.71      374.33    168.21 o 
   5  31   5     5035.28     4533.83    378.08 o 
   7  31   5     5705.32     5366.88    412.50 o 
   9  31   5      383.89      663.28    261.16 o 
   1  33   5     4788.88     4373.15    356.67 o 
   3  33   5     4617.12     4633.32    383.40 o 
   5  33   5     1183.16     1111.37    230.49 o 
   7  33   5     2720.22     2835.22    323.63 o 
   1  35   5     5587.29     5814.87    664.87 o 
   3  35   5     5834.80     5428.37    425.62 o 
   5  35   5     2385.88     2084.48    294.59 o 
   7  35   5     2002.20     1877.34    326.39 o 
   1  37   5     2760.41     2866.29    356.84 o 
   3  37   5     2659.82     2812.65    327.69 o 
   5  37   5     1893.45     2565.36    319.93 o 
   1  39   5      925.31      798.22    203.36 o 
   3  39   5     6471.55     6197.92    482.82 o 
   5  39   5     2401.48     2185.37    320.94 o 
   1  41   5     2849.31     3165.51    380.91 o 
   3  41   5      128.97      293.19    206.76 o 
   2   0   6    29675.68    29199.86    760.74 o 
   6   0   6     3160.95     3641.11    381.10 o 
  10   0   6    12625.51    14435.65    932.26 o 
   0   2   6    49078.36    47369.41    932.16 o 
   2   2   6     3201.43     3384.84    169.69 o 
   4   2   6    19273.76    19373.69    488.85 o 
   6   2   6     9938.64    10741.15    416.96 o 
   8   2   6    24869.09    24205.70   1880.96 o 
  10   2   6      322.95      150.32    201.39 o 
  12   2   6     7531.50     9189.37    544.49 o 
   2   4   6    15148.73    13830.94    320.83 o 
   4   4   6    11268.14    12150.84    330.85 o 
   6   4   6    27854.39    29491.51    858.18 o 
   8   4   6    21139.28    20821.56    732.22 o 
  10   4   6     8655.53     9111.90    505.87 o 
  12   4   6     4140.38     5128.77    419.39 o 
   0   6   6    19327.80    20028.93   1067.30 o 
   2   6   6    14460.89    14221.59    352.00 o 
   4   6   6    20787.60    20375.57    462.58 o 
   6   6   6       62.76       82.81    104.57 o 
   8   6   6     9266.22    11183.60    542.90 o 
  10   6   6     5808.15     5799.12    404.30 o 
  12   6   6     3077.85     3579.63    354.76 o 
   2   8   6    19543.49    19387.19    434.71 o 
   4   8   6    13306.62    13808.53    363.10 o 
   6   8   6    28041.45    28377.02    703.52 o 
   8   8   6    10970.00    11364.03    525.43 o 
  10   8   6     7159.52     7669.46    533.42 o 
  12   8   6     2683.69     2666.69    316.70 o 
   0  10   6    11010.66     9506.58    697.17 o 
   2  10   6     3733.84     3995.53    299.02 o 
   4  10   6    53561.33    51395.28    931.13 o 
   6  10   6      707.57      696.73    144.29 o 
   8  10   6    12725.48    13091.83    564.33 o 
  10  10   6     1738.35     1723.17    370.34 o 
  12  10   6      501.06      608.29    301.90 o 
   2  12   6    14524.69    14518.04    533.98 o 
   4  12   6     4475.16     4184.90    257.18 o 
   6  12   6    29755.18    28844.63    826.38 o 
   8  12   6      251.25      199.75    159.75 o 
  10  12   6     2361.48     2592.20    327.28 o 
  12  12   6     1246.27     1411.96    381.19 o 
   0  14   6     7521.37     8614.10    813.32 o 
   2  14   6      703.07      723.58    131.06 o 
   4  14   6    30997.59    30730.40    889.20 o 
   6  14   6     1433.32     1574.66    279.42 o 
   8  14   6     5919.90     6946.60    533.47 o 
  10  14   6      102.60      215.79    181.79 o 
  12  14   6     4045.78     4768.14    879.35 o 
   2  16   6    27232.89    26578.31    680.98 o 
   4  16   6     3368.21     3111.25    300.16 o 
   6  16   6    11781.37    11666.45    646.79 o 
   8  16   6     7823.52     6686.07    602.64 o 
  10  16   6     4451.19     3920.02    499.40 o 
   0  18   6    22774.99    22150.92    950.22 o 
   2  18   6      293.23      172.28    106.46 o 
   4  18   6     9594.68     8931.80    483.78 o 
   6  18   6     2115.74     2056.59    495.01 o 
   8  18   6     8473.53     8316.84    679.77 o 
  10  18   6      103.81       40.20    204.74 o 
   2  20   6    24369.27    25330.45    616.86 o 
   4  20   6     5261.05     4920.11    385.61 o 
   6  20   6     1790.01     1626.43    268.39 o 
   8  20   6     1701.05     1732.87    286.78 o 
  10  20   6     9005.31     9160.92    629.33 o 
   0  22   6    82788.64    83155.72   2359.01 o 
   2  22   6     2542.26     2338.36    209.46 o 
   4  22   6    12377.99    11114.27    710.82 o 
   6  22   6      162.44      130.35    140.61 o 
   8  22   6     3829.31     4295.75    430.31 o 
  10  22   6      322.51      586.63    232.74 o 
   2  24   6    12723.50    12362.30    421.60 o 
   4  24   6      776.19      950.96    193.83 o 
   6  24   6     2479.23     2976.22    409.60 o 
   8  24   6      206.92      234.77    193.43 o 
  10  24   6    13233.86    13426.85    888.44 o 
   0  26   6    49750.71    50643.38   1645.53 o 
   2  26   6     1856.07     1605.20    261.80 o 
   4  26   6     3021.45     3466.69    313.97 o 
   6  26   6      609.28      566.64    181.36 o 
   8  26   6     2231.80     2382.99    289.41 o 
   2  28   6    13433.86    14771.30    563.88 o 
   4  28   6     3174.33     3313.17    326.26 o 
   6  28   6     2415.79     2517.62    297.34 o 
   8  28   6     3166.75     2892.97    375.37 o 
   0  30   6     3892.20     4693.41    505.31 o 
   2  30   6      233.00      319.87    161.55 o 
   4  30   6     7551.67     8491.32    605.48 o 
   6  30   6      809.24      954.34    222.64 o 
   8  30   6     4900.51     5065.18    417.18 o 
   2  32   6     6707.09     6569.18    450.35 o 
   4  32   6      867.18      982.02    227.51 o 
   6  32   6     7827.05     7715.95    507.94 o 
   0  34   6     1218.71      976.29    302.18 o 
   2  34   6      886.94      844.06    214.51 o 
   4  34   6    13144.02    12954.32    874.40 o 
   6  34   6     1844.55     2219.58    307.61 o 
   2  36   6     3860.85     4313.55    399.94 o 
   4  36   6     5615.97     6086.66    474.47 o 
   0  38   6     4641.19     4424.93    569.31 o 
   2  38   6     2792.09     2535.08    389.37 o 
   4  38   6     8527.25     8316.83    560.75 o 
   1   1   7    19966.50    20188.49    514.74 o 
   3   1   7    10390.10     9697.33    299.11 o 
   5   1   7     3833.47     3825.94    236.34 o 
   7   1   7     3687.25     4227.81    316.24 o 
   9   1   7     3963.20     4134.36    344.31 o 
  11   1   7     9384.72    10553.94    652.39 o 
   1   3   7    21194.46    21254.81    507.71 o 
   3   3   7    12348.96    12350.06    322.16 o 
   5   3   7     2818.47     2819.08    205.94 o 
   7   3   7     5739.86     5321.15    637.52 o 
   9   3   7     3367.27     3446.88    364.14 o 
  11   3   7     9676.05    10017.79    571.08 o 
   1   5   7    11745.47    11742.89    358.35 o 
   3   5   7    11347.78    11632.94    359.52 o 
   5   5   7     9599.21     9162.87    378.65 o 
   7   5   7     1692.24     1770.81    221.10 o 
   9   5   7      777.63      513.10    161.46 o 
  11   5   7     1807.71     2111.75    295.98 o 
   1   7   7     8209.52     8370.69    333.30 o 
   3   7   7      737.75      773.31    136.80 o 
   5   7   7     3299.88     3111.72    288.99 o 
   7   7   7     3075.83     3297.55    425.48 o 
   9   7   7     6700.53     6475.15    444.37 o 
  11   7   7     2341.90     2380.04    345.68 o 
   1   9   7     4087.65     4047.95    268.44 o 
   3   9   7     4558.48     4765.60    286.46 o 
   5   9   7    18148.49    18798.97    651.05 o 
   7   9   7     6278.89     6665.51    646.47 o 
   9   9   7      462.14      628.23    260.80 o 
  11   9   7     1824.22     1555.93    301.22 o 
   1  11   7     2184.38     2158.44    259.58 o 
   3  11   7     6480.64     6857.05    340.74 o 
   5  11   7    13899.81    13253.29    541.44 o 
   7  11   7     3276.84     2852.81    396.41 o 
   9  11   7     1437.74     1446.80    338.25 o 
  11  11   7     1041.39      907.46    325.81 o 
   1  13   7     1676.70     1340.34    209.85 o 
   3  13   7     6762.95     6676.48    429.35 o 
   5  13   7    17619.67    17470.38    645.76 o 
   7  13   7    11281.82    11223.70    957.17 o 
   9  13   7     1158.55     1158.91    318.61 o 
  11  13   7      605.65      549.08    336.67 o 
   1  15   7     4966.74     4997.38    379.32 o 
   3  15   7    19720.08    18280.26    661.90 o 
   5  15   7     5189.55     4890.26    389.89 o 
   9  15   7     3225.97     3803.31    482.47 o 
  11  15   7      217.93       10.61    228.94 o 
   1  17   7     4986.90     4921.43    437.43 o 
   3  17   7     2397.17     2504.22    289.32 o 
   5  17   7      392.55      255.21    162.02 o 
   7  17   7     6628.15     6625.36    886.72 o 
   9  17   7     4524.90     4476.26    852.08 o 
   1  19   7     4257.64     4479.22    280.77 o 
   3  19   7    14535.62    14780.89   1075.88 o 
   5  19   7     9022.91    10947.10    584.25 o 
   7  19   7     3445.62     2055.21    666.64 o 
   9  19   7     2902.18     2740.54    439.04 o 
   1  21   7    10193.03    10052.00    508.29 o 
   3  21   7     3698.85     3617.43    371.02 o 
   5  21   7     1162.52      981.20    195.97 o 
   7  21   7     4178.22     4425.71    361.44 o 
   9  21   7     6599.90     5472.27    710.09 o 
   1  23   7     3380.56     3703.06    271.27 o 
   3  23   7      863.54      770.45    182.38 o 
   5  23   7      110.41      110.55    172.42 o 
   7  23   7       59.92      118.87    152.83 o 
   9  23   7     5935.67     5991.97    688.71 o 
   1  25   7     6720.74     7030.84    382.26 o 
   3  25   7     1851.44     2207.82    352.98 o 
   5  25   7      630.02      590.22    186.71 o 
   7  25   7     1178.74     1189.07    237.19 o 
   9  25   7     3109.54     2310.85    435.71 o 
   1  27   7     5384.48     5782.86    400.66 o 
   3  27   7     6658.69     6600.39    441.44 o 
   5  27   7     1863.88     1643.81    364.24 o 
   7  27   7     5551.54     5015.12    416.45 o 
   1  29   7     1482.75     1219.18    223.20 o 
   3  29   7     6274.88     5744.68    705.07 o 
   5  29   7     6467.39     5331.96    423.23 o 
   7  29   7     4579.83     5046.32    423.48 o 
   1  31   7     1282.70     1134.48    226.95 o 
   3  31   7     2554.35     2917.05    486.00 o 
   5  31   7      616.04      306.11    349.85 o 
   1  33   7      533.31      811.72    218.84 o 
   3  33   7     9586.67     9872.51    684.34 o 
   5  33   7     5689.76     5544.91    457.58 o 
   1  35   7       90.20     -130.21    153.11 o 
   3  35   7     1407.02     1493.14    276.31 o 
   1  37   7       22.77      129.45    184.68 o 
   0   0   8    22698.92    24710.88   1348.26 o 
   4   0   8     8856.49     8589.60    537.57 o 
   8   0   8     6475.19     6648.03    907.95 o 
   2   2   8    22897.25    22955.45    670.71 o 
   4   2   8     2591.79     2910.84    244.63 o 
   6   2   8     4474.81     4955.35    407.29 o 
   8   2   8     1146.29      980.57    237.26 o 
  10   2   8    16642.28    17516.62    940.36 o 
   0   4   8     1788.99     1900.44    295.54 o 
   2   4   8    24749.96    24453.19   1263.48 o 
   4   4   8    10500.94    10897.78    367.54 o 
   6   4   8     1231.79     1307.76    247.47 o 
   8   4   8     8570.40     9096.99    599.54 o 
  10   4   8      353.08      384.54    179.25 o 
   2   6   8    13743.36    15149.83    933.05 o 
   4   6   8     3801.54     4580.04    315.29 o 
   6   6   8    12382.96    12644.07   1007.61 o 
   8   6   8     9538.13     9159.59    601.22 o 
  10   6   8     5516.85     5931.73    521.60 o 
   0   8   8    35474.65    34742.19    968.97 o 
   2   8   8    18014.79    18197.50    496.34 o 
   4   8   8    17899.11    17917.85    568.45 o 
   6   8   8     1469.32     1621.63    262.55 o 
   8   8   8     6608.41     7033.59    727.16 o 
  10   8   8      994.28      875.69    249.79 o 
   2  10   8      899.28      976.39    163.49 o 
   4  10   8     2810.74     2812.51    292.56 o 
   6  10   8    28281.88    26045.14   1084.15 o 
   8  10   8      734.26      998.86    301.84 o 
  10  10   8     4135.82     4555.35    456.44 o 
   0  12   8     8591.80     9039.74    585.92 o 
   2  12   8      212.67      298.19    129.97 o 
   4  12   8    16683.93    17432.33    656.25 o 
   6  12   8      448.41      394.84    224.45 o 
   8  12   8     9069.75     7344.24    658.60 o 
  10  12   8     1676.97     1955.20    393.26 o 
   2  14   8    11530.47    11071.45    515.65 o 
   4  14   8      842.96      860.94    197.79 o 
   6  14   8    14572.56    13641.83    758.55 o 
   8  14   8     2988.33     2633.91    619.08 o 
  10  14   8      429.48      391.03    279.06 o 
   0  16   8    11072.57    11237.80    918.23 o 
   2  16   8     9932.69    10777.70    520.90 o 
   4  16   8     5606.53     5612.64    426.42 o 
   6  16   8     3867.45     3573.20    453.86 o 
   8  16   8     8800.97    10922.45   1210.61 o 
   2  18   8    12267.77    12051.17    565.45 o 
   4  18   8     1984.76     1868.68    281.21 o 
   6  18   8     5255.55     5451.19    448.34 o 
   8  18   8      275.35      255.42    381.12 o 
   0  20   8    21906.72    20768.55    906.05 o 
   2  20   8     3595.99     3572.40    361.21 o 
   4  20   8     3435.83     3104.24    351.93 o 
   6  20   8     4858.21     4614.46    430.31 o 
   8  20   8     2337.71     1892.32    388.87 o 
   2  22   8    19899.88    18544.86    640.36 o 
   4  22   8      514.31      259.33    149.61 o 
   6  22   8     6296.56     6294.46    441.70 o 
   8  22   8      271.20      187.51    201.27 o 
   0  24   8    11788.77    12299.32    747.02 o 
   2  24   8      180.20      215.59    156.32 o 
   4  24   8     4334.56     4909.91    462.69 o 
   6  24   8      204.26      210.94    218.67 o 
   8  24   8     2007.96     2257.42    363.08 o 
   2  26   8    11245.41    11272.53    881.80 o 
   4  26   8      898.96      897.82    222.17 o 
   6  26   8     3563.26     3206.17    342.53 o 
   0  28   8     7215.38     6317.04    887.16 o 
   2  28   8     5047.57     4553.18    384.98 o 
   4  28   8     6122.83     6145.04    455.93 o 
   6  28   8     1193.33     1129.21    251.35 o 
   2  30   8     3477.32     3277.53    344.13 o 
   4  30   8       61.91      -54.61    154.97 o 
   0  32   8     3181.55     3618.00    526.49 o 
   2  32   8     1813.86     1745.50    290.45 o 
   4  32   8     9259.79     9480.84   1016.83 o 
   2  34   8     1431.30     1748.51    321.76 o 
   1   1   9     3014.94     3411.60    292.19 o 
   3   1   9     6782.92     7427.60    413.68 o 
   5   1   9     9011.73     8280.39    934.44 o 
   7   1   9     5032.34     4594.53    545.14 o 
   9   1   9     2234.06     1899.81    395.02 o 
   1   3   9     8762.42     9193.66    692.07 o 
   3   3   9    13157.35    12407.92    470.06 o 
   5   3   9     7805.27     7982.88   1409.92 o 
   7   3   9      979.54      999.67    667.11 o 
   9   3   9     4704.53     4002.48    543.41 o 
   1   5   9    11613.43    12374.30    471.96 o 
   3   5   9     1153.68     1147.13    190.74 o 
   5   5   9     6784.13     7265.71    652.56 o 
   7   5   9    12485.70    11950.15   1174.25 o 
   9   5   9      374.55      602.24    283.94 o 
   1   7   9     1113.79      997.19    179.41 o 
   3   7   9     9308.50     9829.32    463.88 o 
   5   7   9     2110.62     1745.98    351.44 o 
   7   7   9      465.65      576.77    272.44 o 
   9   7   9     3911.65     4174.30   1223.46 o 
   1   9   9    12382.09    12422.22    480.80 o 
   3   9   9     3580.48     3463.09    350.42 o 
   5   9   9     6027.48     6032.39   1629.70 o 
   7   9   9     6786.91     6396.59    647.17 o 
   9   9   9     1635.01     1273.31    493.70 o 
   1  11   9    19021.71    18476.65    604.95 o 
   3  11   9     1048.34     1402.85    246.27 o 
   5  11   9     5289.38     5141.80    434.57 o 
   7  11   9     2120.56     1899.35    305.98 o 
   9  11   9     3727.83     4073.07    442.71 o 
   1  13   9     3628.87     3875.71    327.19 o 
   3  13   9     2045.71     2277.52    284.53 o 
   5  13   9     3719.01     4160.54    391.04 o 
   7  13   9      643.15      778.89    297.01 o 
   9  13   9     6734.31     6929.74    708.60 o 
   1  15   9    11042.84    10879.70    477.12 o 
   3  15   9      106.47      184.62    168.17 o 
   5  15   9     8448.79     7767.27    615.73 o 
   7  15   9    10093.38    11352.91    853.43 o 
   1  17   9     1191.64     1811.49    406.77 o 
   3  17   9    16820.41    16582.04    692.32 o 
   5  17   9      359.48      360.52    197.54 o 
   7  17   9      426.30      299.09    244.48 o 
   1  19   9     8034.36     7970.96    707.56 o 
   3  19   9      157.23       56.40    170.78 o 
   5  19   9     2061.52     2314.70    331.13 o 
   7  19   9     7636.34     7262.91    833.30 o 
   1  21   9     1019.00     1005.74    212.38 o 
   3  21   9     5269.42     4970.29    752.62 o 
   5  21   9     5139.90     5384.43    589.41 o 
   7  21   9      971.48      510.39    279.32 o 
   1  23   9     2775.17     3152.92    337.43 o 
   3  23   9     5455.47     6135.32    443.23 o 
   5  23   9     2838.11     2965.99    322.22 o 
   1  25   9     3177.47     3424.60    397.86 o 
   3  25   9     2820.94     2775.35    322.10 o 
   5  25   9     4110.01     4679.89    480.84 o 
   1  27   9       33.97     -169.72    160.36 o 
   3  27   9     5441.03     6048.95    525.16 o 
   1  29   9     7134.63     7127.77    581.48 o 
   3  29   9       21.34      141.63    172.01 o 
   2   0  10     5032.97     4329.51    483.48 o 
   6   0  10    15124.55    15921.50   1295.49 o 
   0   2  10     1071.84      814.58    259.91 o 
   2   2  10     1872.12     2036.73    249.18 o 
   4   2  10    27354.12    27175.96   1196.36 o 
   6   2  10      728.56     1026.96    331.45 o 
   8   2  10     6735.73     7200.30    792.75 o 
   2   4  10     9167.50     9655.13    533.58 o 
   4   4  10     3614.34     4068.79    514.22 o 
   6   4  10    13712.27    13802.26    981.56 o 
   8   4  10     2389.00     2523.67    454.77 o 
   0   6  10    14100.15    12210.03    775.76 o 
   2   6  10      759.01     1015.04    196.24 o 
   4   6  10     7575.28     7727.23    701.14 o 
   6   6  10      387.11       47.44    215.77 o 
   8   6  10     3590.66     3354.29    933.25 o 
   2   8  10    14869.01    14674.23    553.24 o 
   4   8  10     2236.64     2130.40    454.97 o 
   6   8  10     4282.63     4997.21    597.06 o 
   8   8  10     5365.78     4429.35    819.65 o 
   0  10  10    26849.04    27138.94   1119.81 o 
   2  10  10     1728.40     2137.29    296.64 o 
   4  10  10     4602.33     4432.12    687.88 o 
   6  10  10      585.92      668.48    294.13 o 
   2  12  10    17704.01    17625.51    729.19 o 
   4  12  10     1761.81     1952.05    303.78 o 
   6  12  10      863.19     1026.24    325.43 o 
   0  14  10    27878.66    25761.83   1537.58 o 
   2  14  10     1596.32     1849.16    293.81 o 
   4  14  10      997.32      877.88    288.26 o 
   6  14  10     1696.38     1538.74    358.75 o 
   2  16  10     9542.33     9980.86    631.80 o 
   4  16  10      616.49      482.85    265.30 o 
   6  16  10     5258.72     5169.78    826.38 o 
   0  18  10     4830.57     5346.10    572.65 o 
   2  18  10     3237.34     3771.07    493.26 o 
   4  18  10     8099.24     8440.97    732.25 o 
   6  18  10      813.01     1253.66    473.42 o 
   2  20  10     5246.13     5813.52    609.25 o 
   4  20  10      226.01      301.02    213.66 o 
   0  22  10     1954.56     1354.58    351.96 o 
   2  22  10       55.19     -178.94    147.56 o 
   4  22  10    16657.48    18289.81    923.57 o 
   2  24  10      879.72      914.49    227.24 o 
   0  26  10     2312.93     1838.49    418.52 o 
   1   1  11     1002.14      772.55    195.31 o 
   3   1  11     5359.22     4831.55    626.47 o 
   5   1  11     7597.02     7421.91    726.04 o 
   1   3  11      256.09      200.49    162.15 o 
   3   3  11     3199.46     2725.64    707.67 o 
   5   3  11     1365.59     1929.74    391.80 o 
   1   5  11     6002.54     7140.88    463.84 o 
   3   5  11      740.92      569.81    264.76 o 
   5   5  11     3548.34     3568.00    829.61 o 
   1   7  11     4071.47     4100.48    470.88 o 
   3   7  11     6119.36     6179.33    918.38 o 
   5   7  11     2446.30     2883.21    484.13 o 
   1   9  11     6888.07     6621.42    473.07 o 
   3   9  11      133.06      -40.94    163.66 o 
   5   9  11      985.59      694.19    309.69 o 
   1  11  11     5417.87     5870.82    430.37 o 
   3  11  11     2067.58     2330.73    685.51 o 
   5  11  11      499.35      450.29    280.34 o 
   1  13  11     5343.62     6155.87    611.50 o 
   3  13  11     2106.82     2247.15    339.89 o 
   1  15  11     3343.17     3747.73    412.76 o 
   3  15  11     3864.43     3786.87    673.06 o 
   1  17  11      580.99      446.37    225.72 o 
   3  17  11     3301.21     2774.99    374.25 o 
   1  19  11     2208.75     2756.45    369.40 o 
   0   0  12     2911.37     2723.18    634.92 o 
   0   4  12     8955.34     9993.76   1558.69 o 
                                                 
